# Supplementary material for: Mapping of important taxonomic and productivity traits using genic and non-genic transposable element markers in peanut (Arachis hypogaea L.)
Source: PLoS One. 2017 Oct 17;12(10):e0186113. doi: 10.1371/journal.pone.0186113 (PMC5645101; doi:10.1371/journal.pone.0186113)
Supplement: S1 Table — (XLSX) [file pone.0186113.s001.xlsx]

## Sheet: Sheet1
S1 Table. List of AhTE markers with position and annotation.
SN	Name of marker	Forward primer	Reverse primer	Chromosome	POS	Insert_Position	Gene_ID	Annotation	Transcript
1	AhTE0001	AATGTCCATGGCTCCTTGTC	ACCCCATCCTTTCAGACACA	B04	124944089	upstream	Araip.HKC53	receptor like protein kinase 2; IPR001611 (Leucine rich repeat), IPR003591 (Leucine rich repeat, typical subtype), IPR011009 (Protein kinase like domain), IPR013210 (Leucine rich repeat containing N terminal, type 2), IPR013320 (Concanavalin A like lectin/glucanase, subgroup); GO:0004672 (protein kinase activity), GO:0005515 (protein binding), GO:0005524 (ATP binding), GO:0006468 (protein phospho…	Aipa35537_comp0_c0_seq2
2	AhTE0003	GCCCAGCTTATTAGCAAAGG	CCTTCCACTTTGATGGTTGC	B04	132799156	intergenic	Araip.Q2NZW-Araip.EUD3R	-	-
3	AhTE0005	ACAGTACGAACGGTCCCAAG	TGGTGCATGTTGTTGTTGTG	A05	86434386	UTR	Aradu.94ETY	U box domain containing protein 4 like [Glycine max]; IPR016024 (Armadillo type fold); GO:0005488 (binding), GO:0005515 (protein binding)	Adur18876_comp0_c0_seq1
4	AhTE0006	AATACCCGAAGCACCTGAAA	CCAACAACCCAAGGATGAAG	B08	3300571	downstream	Araip.86DQ7	DOF zinc finger protein 1; IPR003851 (Zinc finger, Dof type); GO:0003677 (DNA binding)	Aipa20730_comp0_c0_seq1
5	AhTE0010	GCCGTGTCATTCCACAAAG	TGGACAATGCTGTTTGTCGT	B09	143724026	intergenic	Araip.R6E21-Araip.CGP7E	-	-
6	AhTE0025	TTCTCCCTGCTCTCCGTAAA	CGAATCTTCATTTTATTAGGTGTATGG	A07	65498	intron	Aradu.7065G	aldo/keto reductase family oxidoreductase; IPR001395 (Aldo/keto reductase), IPR023210 (NADP-dependent oxidoreductase domain); GO:0016491 (oxidoreductase activity), GO:0055114 (oxidation-reduction process)	Adur3127_comp0_c0_seq2
7	AhTE0032	CATGGTGCCGAGTAATTCAA	GGGGATTAGTGTTTTTAGCATGA	B08	8155002	intergenic	Araip.CI33F-Araip.P2E0F	-	-
8	AhTE0045	TTTTCTGGAGAAGCACAAACA	CACTGCTGCCAAGCAAAAT	B05	12616901	intergenic	Araip.26HXI-Araip.XHJ6W	-	-
9	AhTE0050	TTGAATGGGCTCAATTCCTT	CAAATGTTTCAAGTTCTCTCCTCA	A03	4509738	intergenic	Aradu.C2JFU-Aradu.3C7S0	-	-
10	AhTE0055	AAATTACATGGAAGACCATAATTGC	AGAATCATATTCATATGTGAGCAAA	B09	8775040	intergenic	Araip.SB4NX-Araip.P7LXV	-	-
11	AhTE0074	GCAATCACATTGGCTAACTCC	GGCCAGCATGCAACTAGTAA	B06	8220753	intergenic	Araip.5Q8JC-Araip.8Z50S	-	-
12	AhTE0101	GGGGATGAATTCTCCTACCA	AAAATTTCTTTTATGGTAACCTATGC	B09	22878546	downstream	Araip.F8RKD	myb transcription factor; IPR009057 (Homeodomain-like); GO:0003677 (DNA binding), GO:0003682 (chromatin binding)	Aipa20005_comp0_c0_seq2
13	AhTE0107	CACTCGGAAAACCAAACTCC	CAAGAAGCCTACAAAAATGGTG	B04	130059826	downstream	Araip.4L2RH	transmembrane protein, putative	EZ744843.1
14	AhTE0113	TTATGGCATCCAAGGGTCAT	TCCCTAGTACCCGGATGATT	B01	134299527	intergenic	Araip.6Q19Q-Araip.LLM6Y	-	-
15	AhTE0119	AAGCTAGCGATGGCGATAAC	TTTATGCCCGCAAACTTTTT	B05	137813648	intergenic	Araip.GN339-Araip.HP1ES	-	-
16	AhTE0121	CTGGCAATACGCCCCAAG	AAAACTGCATTGTTGAAATTGG	B01	35748653	intergenic	Araip.EBV68-Araip.UM5IV	-	-
17	AhTE0129	GCATGCAATCGAAAGATGAC	TGGAAGCAATAAGGACTTCG	B01	61080628	upstream	Araip.YRL80	Cysteine proteinases superfamily protein; IPR013128 (Peptidase C1A); GO:0006508 (proteolysis), GO:0008234 (cysteine type peptidase activity)	Aipa52545_comp1_c0_seq1
18	AhTE0130	TGGCTTGTCTCACTTATCCTCA	TGAAAAATTCATTAACTTAACACCTT	B01	136720963	upstream	Araip.Q5AP6	calcium-transporting ATPase 8, plasma membrane-type protein; IPR001757 (Cation-transporting P-type ATPase), IPR023214 (HAD-like domain), IPR023298 (P-type ATPase, transmembrane domain), IPR024750 (Calcium-transporting P-type ATPase, N-terminal autoinhibitory domain); GO:0000166 (nucleotide binding), GO:0005388 (calcium-transporting ATPase activity), GO:0005516 (calmodulin binding), GO:0005524 (AT…	EZ756272.1, Adur8212_comp1_c0_seq14
19	AhTE0143	CTGCTTTCCTATGTCCACCAG	CCTCACTTTTCTTCTTAGTGAGCA	B07	9139924	intergenic	Araip.F420L-Araip.L7B56	-	-
20	AhTE0148	GAATCCAGAGCTGCCATTGT	ATTTTTGCCTCTCAGCCTCA	A05	18498252	UTR	Aradu.4RE2S	12 oxophytodienoate reductase 2; IPR013785 (Aldolase type TIM barrel); GO:0003824 (catalytic activity), GO:0010181 (FMN binding), GO:0016491 (oxidoreductase activity), GO:0055114 (oxidation reduction process)	Adur32853_comp0_c0_seq3
21	AhTE0162	CTTGCGATCAATGAGGTTATCA	CCACCTTCCAAATTCATATTGC	A10	68982068	upstream	Aradu.H8T23	response regulator 17; IPR011006 (CheY-like superfamily); GO:0000156 (phosphorelay response regulator activity), GO:0000160 (phosphorelay signal transduction system)	GG8827|comp0_c0_seq1
22	AhTE0163	TAGAAGCCATGCTTGTATGTGG	CCACCTTCCAAATTCATATTGC	B01	135351549	intergenic	Araip.135BH-Araip.0W21P	-	-
23	AhTE0164	AACCACCACCATTCTTTTAAGG	TCGTCTCCTCTAAGGTTTGCTT	B03	33179300	intron	Araip.EFJ61	uncharacterized protein LOC100811541 isoform X2 [Glycine max]; IPR010410 (Protein of unknown function DUF1005)	Aipa7782_comp1_c0_seq2
24	AhTE0167	GGCTGAACAAATGAATCACAAA	CCACTGTCGGTTAATGTATTGC	A09	14812985	upstream	Aradu.LNK8S	linoleate 13S-lipoxygenase 2-1, related protein; IPR000907 (Lipoxygenase), IPR027433 (Lipoxygenase, domain 3); GO:0005506 (iron ion binding), GO:0016165 (linoleate 13S-lipoxygenase activity), GO:0046872 (metal ion binding), GO:0055114 (oxidation-reduction process)	Adur31872_comp1_c0_seq2
25	AhTE0178	GGTCCAGTCCATAGTTTGAAGC	TCCAGCTCACAGACAGAAACAT	B03	844592	downstream	Araip.QS5NG	UDP-D-glucuronate 4-epimerase 6; IPR001509 (NAD-dependent epimerase/dehydratase), IPR008089 (Nucleotide sugar epimerase); GO:0003824 (catalytic activity), GO:0005975 (carbohydrate metabolic process), GO:0044237 (cellular metabolic process), GO:0050662 (coenzyme binding)	EZ738090.1
26	AhTE0189	CAAGCAAGTTGTGAAGTGGTGT	CGCTGACGAGAAAAAGTCTCAT	B04	101270801	intergenic	Araip.BYG00-Araip.HW40V	-	-
27	AhTE0191	ACATGATGTTTCTGCCTTCCTT	CAAGTACAGTGGTGGTCTTCCA	B04	120990275	exon	Araip.Q2YHX	disease resistance protein (TIR-NBS-LRR class), putative; IPR000157 (Toll/interleukin-1 receptor homology (TIR) domain), IPR000767 (Disease resistance protein), IPR027417 (P-loop containing nucleoside triphosphate hydrolase); GO:0005515 (protein binding), GO:0006952 (defense response), GO:0007165 (signal transduction), GO:0043531 (ADP binding)	Aipa18069_comp0_c0_seq1
28	AhTE0200	AGTAGTGGACCAATTTCGCACT	CTAGGCTAACAGCCTCGAGAAA	A03	127785327	upstream	Aradu.E02FY	late embryogenesis abundant protein; IPR004864 (Late embryogenesis abundant protein, LEA-14)	Adur32605_comp1_c0_seq2
29	AhTE0212	TGGTAGCCTGAAAATGAGGTTT	GCATTGTGCCGATCAGTTAATA	B01	115744760	exon	Araip.K9WKL	SUN domain-containing protein 1-like isoform X3 [Glycine max]; IPR012919 (Sad1/UNC-like, C-terminal)	Aipa23038_comp0_c0_seq1
30	AhTE0218	ATGGAGTTTCAGCAAATGAGGT	GAAAATCAAAACTGGCTGCAT	B08	18996373	intron	Araip.GU3GU	Protein kinase superfamily protein; IPR011009 (Protein kinase-like domain); GO:0004672 (protein kinase activity), GO:0005524 (ATP binding), GO:0006468 (protein phosphorylation)	Aipa14639_comp0_c0_seq2
31	AhTE0222	ATTCACACCCAAAACAAAACAT	ACGAGGATCGATCGTTATACAT	B09	5943613	downstream	Araip.WRF1J	dentin sialophosphoprotein-like isoform X1 [Glycine max]; IPR010844 (Occludin/RNA polymerase II elongation factor, ELL domain)	Aipa44410_comp2_c0_seq1
32	AhTE0232	CGTTAAAAACTGAAGGGAAAAA	CATTCACCTTCCGCCATATTTA	A04	8180820	intergenic	Aradu.PMB3R-Aradu.YW2J0	-	-
33	AhTE0233	CAGCATATTGGCTGATCAACTT	CTGATGCCATATGTGTGAAGGT	A01	45671294	exon	Aradu.BZ12G	sterol C4-methyl oxidase 1-2; IPR006694 (Fatty acid hydroxylase); GO:0005506 (iron ion binding), GO:0006633 (fatty acid biosynthetic process), GO:0016491 (oxidoreductase activity), GO:0055114 (oxidation-reduction process)	GG11555|comp0_c0_seq1
34	AhTE0237	AAAAATAGTGATGAGCTTGATTGA	AATAAAAACCCCAAAGCCACATA	B04	109972635	upstream	Araip.B52UH	transcription factor bHLH35-like [Glycine max]; IPR011598 (Myc-type, basic helix-loop-helix (bHLH) domain); GO:0046983 (protein dimerization activity)	GG20668|comp1_c0_seq1
35	AhTE0245	GCATGTTTTCAATCATAGCACAA	CATAAGCTAATGAAATGGAGAATTT	B02	26204259	intergenic	Araip.PB4EQ-Araip.LX528	-	-
36	AhTE0249	TGTCTTTGATGTGTGTTTCTTGTTT	TAAAAGTTTGTTTAGATGTATGTTGTT	B03	11783676	intergenic	Araip.U7I8R-Araip.2B1HY	-	-
37	AhTE0251	GCGTCGTCTTCAATTAGGTTACT	AAAGATCAACAAAGAGCAATGAAA	B01	126898786	downstream	Araip.9XR7P	receptor-like protein kinase 2; IPR001611 (Leucine-rich repeat), IPR003591 (Leucine-rich repeat, typical subtype), IPR013210 (Leucine-rich repeat-containing N-terminal, type 2), IPR025875 (Leucine rich repeat 4); GO:0005515 (protein binding)	-
38	AhTE0254	CTTTCTTTCTATTCGTGCCAAAA	TTAAAGATCTGTAGCTGGCCAAA	B09	144425343	intergenic	Araip.YA4QM-Araip.D6G4B	-	-
39	AhTE0261	ATATAACAAACTCCCCTCCTCCA	TCACCACAAAACAACTCAAAGAA	B04	19999302	UTR	Araip.FJW22	RING/U-box superfamily protein; IPR013083 (Zinc finger, RING/FYVE/PHD-type)	gi|372445500|gb|JR586420.1|, GG8772|comp0_c0_seq1
40	AhTE0278	CTTTTCTTTTGTAATGAATCTGTTTTT	GCAATGCTAATATGCTAAATCGTT	A05	91794225	intron	Aradu.DZ6L2	aldehyde dehydrogenase family 2 member C4-like [Glycine max]; IPR016161 (Aldehyde/histidinol dehydrogenase); GO:0008152 (metabolic process), GO:0016491 (oxidoreductase activity), GO:0055114 (oxidation-reduction process)	Adur39545_comp2_c0_seq1
41	AhTE0283	TCGGACACTTCATTATTTTCGAC	TGTGTTTGTGGTTACGTCTGTTC	A09	116590405	downstream	Aradu.EXV8Z	Membrane transporter D1 n=3 Tax=Andropogoneae RepID=B6U4Q3_MAIZE; IPR005828 (General substrate transporter), IPR016196 (Major facilitator superfamily domain, general substrate transporter); GO:0016020 (membrane), GO:0016021 (integral component of membrane), GO:0022857 (transmembrane transporter activity), GO:0022891 (substrate-specific transmembrane transporter activity), GO:0055085 (transmembran…	GG6260|comp0_c0_seq1
42	AhTE0294	TTATCTGTGCCGAAATGAAAACT	AGCGAAAATGCAACAAAATAAAA	A01	6887341	intergenic	Aradu.0N0SA-Aradu.ZN122	-	-
43	AhTE0295	GACAATTTTAATGGCAGAAGCAG	TGTTGATCAAAATCCCAGAAAGT	A06	6117253	intergenic	Aradu.PG3PH-Aradu.XNS1F	-	-
44	AhTE0296	ACTTCAAATCTGACGCACCTACT	CAATTCATGTTCTAGCAAGGGTTA	B02	72263847	intergenic	Araip.07SE9-Araip.X1RXQ	-	-
45	AhTE0300	GGTTGTGTAATCCAATTTCCACT	TCGTCCCATTCATAGTTCTTTTG	B08	127314080	exon	Araip.A9X5Y	Unknown protein; IPR009057 (Homeodomain-like); GO:0003677 (DNA binding)	Aipa36711_comp0_c0_seq1
46	AhTE0303	AAGATGCATACCTTTGGTTTTCT	CTGCACTTAAGCCAACTTCTCAT	A09	30818029	intergenic	Aradu.G855J-Aradu.Q50YX	-	-
47	AhTE0305	CTCATTGACCATGACTATCACGA	CGAAACGTTCTCCTATTTGAATG	B03	115067959	UTR	Araip.WT1Z7	cinnamyl alcohol dehydrogenase 9; IPR002085 (Alcohol dehydrogenase superfamily, zinc-type), IPR016040 (NAD(P)-binding domain), IPR020843 (Polyketide synthase, enoylreductase); GO:0008270 (zinc ion binding), GO:0016491 (oxidoreductase activity), GO:0055114 (oxidation-reduction process)	Aipa17307_comp0_c0_seq1
48	AhTE0313	TGCAGTTATAGTTTGTGCAGTTTC	AGGTTGAATGACTGAGGCATATT	B01	56516912	downstream	Araip.X47DC	MADS-box transcription factor	GG7942|comp0_c0_seq1
49	AhTE0317	AGTTGATGATGATGTTTGGTGTT	CCATCCAGCCACTAAAAATAAAA	B05	141482070	intron	Araip.AP706	myb transcription factor; IPR009057 (Homeodomain-like); GO:0003677 (DNA binding), GO:0003682 (chromatin binding)
50	AhTE0324	TTTCAACAATGCAAACCCAA	GTGGATGTGGGAGTTTGTGA	A09	120067749	intergenic	Aradu.065GY-Aradu.TV20G	-	-
51	AhTE0328	CAGTGGATGCATTCTACTCCAG	AATTCGTGCCCAAATTGAGT	B09	146468712	intergenic	Araip.ZB3J2-Araip.B0R6B	-	-
52	AhTE0332	TGGGACCAATGGTTTCCTAA	CCAGCATGTCCTTGCATTAC	A08	1904174	intron	Aradu.9B8CC	N-carbamoylputrescine amidase-like [Glycine max]; IPR003010 (Carbon-nitrogen hydrolase); GO:0006807 (nitrogen compound metabolic process)	GG2100|comp0_c0_seq2
53	AhTE0335	GACAAAGGTAGAGGTTAATCCCA	CCTAACATTGGGTTGGAGGA	B04	74364081	intergenic	Araip.J0PRM-Araip.JDH20	-	-
54	AhTE0357	GCCTCCCCCAGAAAGTTATC	CACATGCTTGCATCTCCAAC	B02	107104539	downstream	Araip.TG1BL	Unknown protein; IPR011043 (Galactose oxidase/kelch, beta-propeller), IPR015915 (Kelch-type beta propeller); GO:0005515 (protein binding)	Aipa11810_comp2_c0_seq1
55	AhTE0359	ATCGTTGCTTGTTAGCACGG	AAAAGCGCAAAGAAATGGGT	A10	83456185	intergenic	Aradu.EG7VW-Aradu.DUP07	-	-
56	AhTE0369	TGAGGCGAGTTGTTGAGATG	TGTTGAACGATTTGCGCTAC	A01	5692335	upstream	Aradu.06HG0	Glycerophosphodiester phosphodiesterase GDE1 n=2 Tax=Triticeae RepID=M8BLH1_AEGTA; IPR004129 (Glycerophosphoryl diester phosphodiesterase); GO:0006071 (glycerol metabolic process), GO:0006629 (lipid metabolic process), GO:0008081 (phosphoric diester hydrolase activity), GO:0008889 (glycerophosphodiester phosphodiesterase activity)	Adur28540_comp0_c0_seq1
57	AhTE0373	TGGTGTTGGAGATGGAGACA	CACGTGAACAGCTTCCAAAA	A04	68581174	downstream	Aradu.P34U4	Pseudouridine synthase family protein; IPR020103 (Pseudouridine synthase, catalytic domain); GO:0001522 (pseudouridine synthesis), GO:0003723 (RNA binding), GO:0009451 (RNA modification), GO:0009982 (pseudouridine synthase activity)	EZ750116.1, gi|372396699|gb|JR547173.1|
58	AhTE0381	TGCTTTTCCGGAGTCACAAT	TGCATGTAGCAGAAAGCCAG	A09	116913391	intron	Aradu.Z8BLA	chitinase A; IPR017853 (Glycoside hydrolase, superfamily); GO:0005975 (carbohydrate metabolic process)	GG6294|comp0_c0_seq2
59	AhTE0389	TAGCACCGAGTCTGAACCCT	AGAGGGAGAGAAAAGAGGGG	B03	31449016	intron	Araip.S2947	early nodulin-like protein 2; IPR008972 (Cupredoxin); GO:0005507 (copper ion binding), GO:0009055 (electron carrier activity)	gi|372422758|gb|JR568211.1|
60	AhTE0391	TTCCTTTTTCTGATGAAATATGAGAT	GCCTTTGAAGATCTTTCACCC	A09	114204137	intron	Aradu.7N61X	alpha-glucosidase; IPR000322 (Glycoside hydrolase, family 31), IPR011013 (Galactose mutarotase-like domain), IPR013785 (Aldolase-type TIM barrel); GO:0003824 (catalytic activity), GO:0005975 (carbohydrate metabolic process), GO:0030246 (carbohydrate binding)	-
61	AhTE0416	GAGTTACATCGGTATTGAATATGTGA	CTCCGTGATTGAGGCGTTA	B04	41357022	intergenic	Araip.6A4TW-Araip.F25RI	-	-
62	AhTE0433	TTGAGAATAATCGCGTGTGG	CAAACTGTGATGTTGCGTTT	A04	97115908	intergenic	Aradu.01KS4-Aradu.4XZ1U	-	-
63	AhTE0437	TGGCTTTTGGGTGTGTATGA	GCCACGAGAGAATCCAAAAA	A09	21217759	intergenic	Aradu.44Z4L-Aradu.FKD86	-	-
64	AhTE0457	TTGCGCAATTTAGCAGAGATT	CCACCTTTCATTATCCCCTC	A09	9619717	downstream	Aradu.JI81D	transcription factor bHLH78-like [Glycine max]; IPR011598 (Myc-type, basic helix-loop-helix (bHLH) domain); GO:0046983 (protein dimerization activity)	EZ746522.1
65	AhTE0465	TGCTGGAGATTCGTACATGC	TTCGAGAAAGCCTAAGCAAGA	A02	4342676	downstream	Aradu.UV8L7	Basic helix-loop-helix (bHLH) DNA-binding family protein; IPR011598 (Myc-type, basic helix-loop-helix (bHLH) domain), IPR025610 (Transcription factor MYC/MYB N-terminal); GO:0046983 (protein dimerization activity)	EZ744529.1
66	AhTE0470	AACTGTTGGATGCAGTGTGC	CCCCACTCCCATTATTCCTT	A05	93034499	intron	Aradu.6P5ZQ	syntaxin-81 protein	Adur4764_comp0_c0_seq4
67	AhTE0477	GGTGGTGGCCATTTCTCTT	TTTGCCCATTTTTGGTTCTG	A08	29549082	intergenic	Aradu.2MH6H-Aradu.NTT1Y	-	-
68	AhTE0478	TGAAGCAGCCACACCATACT	GACGGTTGACTAAAAATGTTGG	A07	8993966	upstream	Aradu.M5I54	Peptide-N4-(N-acetyl-beta-glucosaminyl)asparagine amidase A protein; IPR021102 (Peptide-N4-(N-acetyl-beta-glucosaminyl)asparagine amidase A)	gi|372417501|gb|JR564954.1|
69	AhTE0482	GCCAACCGTACAAGAAATCC	GAAATGCAGCCATCAATGAA	B10	131507127	intergenic	Araip.VZ2JG-Araip.WS5LT	-	-
70	AhTE0483	CCACAAAAGAAAGTATTATTA	AAGAGGTATAGCAAATTGCTG	A08	1689803	intron	Aradu.22X1P	MADS-box transcription factor family protein; IPR002100 (Transcription factor, MADS-box), IPR002487 (Transcription factor, K-box); GO:0003677 (DNA binding), GO:0003700 (sequence-specific DNA binding transcription factor activity), GO:0005634 (nucleus), GO:0046983 (protein dimerization activity)	Adur3313_comp2_c0_seq1
71	AhTE0486	TGATTGGATCTCAATTCCCA	TTTGATCGCTCTCTCTTTCTTTC	A02	201968	upstream	Aradu.WK4VE	4-coumarate:CoA ligase 3; IPR000873 (AMP-dependent synthetase/ligase), IPR025110 (AMP-binding enzyme C-terminal domain); GO:0003824 (catalytic activity), GO:0008152 (metabolic process)	Adur41444_comp0_c0_seq2
72	AhTE0487	GATTCTACAATGAGTGGAATGA	TCCTGCCTCAACCAATTTTC	B10	3762602	intron	Araip.N3HNT	pyruvate decarboxylase-2; IPR011766 (Thiamine pyrophosphate enzyme, C-terminal TPP-binding), IPR012110 (Thiamine pyrophosphate (TPP)-dependent enzyme); GO:0000287 (magnesium ion binding), GO:0003824 (catalytic activity), GO:0030976 (thiamine pyrophosphate binding)	Aipa26521_comp1_c0_seq38
73	AhTE0491	ATTATAACAGTATACAATTTCTAT	GAAGTTTTATTTGGTTCAGAATT	B02	36282643	intergenic	Araip.ETU2Y-Araip.YQ0F5	-	-
74	AhTE0498	ATGACTTACATGTAGCAATTG	TGAAAGGAGTCAAAGGTCATG	A03	134307806	intergenic	Aradu.F1MD3-Aradu.1B07H	-	-
75	AhTE0499	TTTTCTTCCTCCCCCAATTC	AAAGAATGAGTAAAATATATTCAGA	A01	103336606	intergenic	Aradu.I567U-Aradu.T02A4	-	-
76	AhTE0501	GAAGCAGGGAACACCCACTA	TCTCATGCCCTTAATTAACTACAAA	B07	120664516	intergenic	Araip.ZAK9V-Araip.D0TT7	-	-
77	AhTE0508	TGGCCAACTTATTCTTGTGATTT	CTGTTCAAAGCACTTTGGAGTTT	*	*	*	*	-	-
78	AhTE0517	ATGCGAAAAAGGTAGTTGGAGTT	AAACCTACCCATTCACCAACTTT	*	*	*	*	-	-
79	AhTE0523	AAAATTGAGCGGTATTAGACATCA	GTGAGCACCTATCATCCACAAATA	*	*	*	*	-	-
80	AhTE0524	GTATGGGCCACTAATAAGCTATGG	GGAATTCGGATGCTCAAAGTATAA	*	*	*	*	-	-
81	AhTE0536	ATTTGGGGTTTGATGACAGG	TCACACATGGACATCTTGCTT	B01	31933010	intron	Araip.14380	ferredoxin 3; IPR012675 (Beta-grasp domain); GO:0009055 (electron carrier activity), GO:0051536 (iron-sulfur cluster binding)	EZ737629.1, gi|372404186|gb|JR553639.1|
82	AhTE0540	CCACTAGACTGAAGGTTGGTTG	AGTTCGATGGTAGTGACCCG	A05	31967158	downstream	Aradu.F5BID	zinc finger MYND domain protein; IPR002893 (Zinc finger, MYND-type)	Adur13726_comp0_c0_seq7
83	AhTE0549	TGGTTACCGAAAGATCAGAAAAA	AATGCACGTCGACACTCAAA	B08	17641298	downstream	Araip.3XK98	receptor-like serine/threonine kinase 2; IPR000858 (S-locus glycoprotein), IPR001480 (Bulb-type lectin domain), IPR003609 (Apple-like), IPR011009 (Protein kinase-like domain), IPR021820 (S-locus receptor kinase, C-terminal), IPR024171 (S-receptor-like serine/threonine-protein kinase); GO:0004672 (protein kinase activity), GO:0004674 (protein serine/threonine kinase activity), GO:0005524 (ATP bind…	Aipa41250_comp0_c0_seq2
84	AhTE0550	CTGGCATGTCGGTGTCTCTA	CAATGGTGGGGTTTTTGACT	A05	3174568	intron	Aradu.N1UVT	subtilisin-like serine protease 2; IPR015500 (Peptidase S8, subtilisin-related); GO:0004252 (serine-type endopeptidase activity), GO:0006508 (proteolysis), GO:0042802 (identical protein binding), GO:0043086 (negative regulation of catalytic activity)	Adur40419_comp0_c0_seq31
85	AhTE0552	GCAACAAAAATTCTCGAAAGC	TCTGCTTATGCTTCCTCCTACC	B03	119669316	intergenic	Araip.ZH2RC-Araip.85QWB	-	-
86	AhTE0556	GATAGATGGTTTGACAAGTGGG	CATAGGCCTCATCCCATGTAA	B07	19236838	intergenic	Araip.4L7DW-Araip.98HV0	-	-
87	AhTE0563	TGAGAAGTAACCCCACAAGG	GAGGATTTCAAGACGATGGC	B07	9116976	exon	Araip.ISU30	HXXXD-type acyl-transferase family protein; IPR003480 (Transferase), IPR023213 (Chloramphenicol acetyltransferase-like domain)	Aipa37662_comp0_c0_seq1
88	AhTE0566	ATGCTATTCGCCATCCCTAA	CTTTATACACCGCCGCATTT	B03	6881598	intergenic	Araip.C1T12-Araip.047SP	-	-
89	AhTE0571	TTACATAAGGCATTAACGAGTGTT	AACAGCTTTGCAGGAGATGG	A01	103984567	UTR	Aradu.BZJ11	serine/threonine protein kinase 3; IPR011009 (Protein kinase-like domain); GO:0004672 (protein kinase activity), GO:0005524 (ATP binding), GO:0006468 (protein phosphorylation)	Adur35747_comp1_c0_seq1
90	AhTE0572	GAAGCGTGTTGGATCGGTAT	TGCAAAAGTGGATAACCCAA	B09	145801787	upstream	Araip.P20M1	Bifunctional inhibitor/lipid-transfer protein/seed storage 2S albumin superfamily protein; IPR016140 (Bifunctional inhibitor/plant lipid transfer protein/seed storage helical domain)	Aipa41497_comp0_c0_seq1
91	AhTE0573	TTGGAATCATGGCTCCTATTG	AGCATACTGCGAAGAGCACA	B03	80819207	UTR	Araip.29B8L	myo-inositol oxygenase 2; IPR007828 (Inositol oxygenase); GO:0005506 (iron ion binding), GO:0005737 (cytoplasm), GO:0019310 (inositol catabolic process), GO:0050113 (inositol oxygenase activity), GO:0055114 (oxidation-reduction process)	Aipa21349_comp0_c0_seq7
92	AhTE0584	ATCGCATATGATGTCACCCA	GTGGTGGCATACAGGAATCA	B07	103046793	intergenic	Araip.YP7EU-Araip.6QH5T	-	-
93	AhTE0586	CATTGTCTCGTTCGCGTTTA	GAACGTGGGGAAAGTCAAAA	A10	104055552	upstream	Aradu.7EY7D	U-box domain-containing protein 21-like [Glycine max]; IPR001752 (Kinesin, motor domain), IPR013083 (Zinc finger, RING/FYVE/PHD-type), IPR016024 (Armadillo-type fold), IPR027417 (P-loop containing nucleoside triphosphate hydrolase); GO:0000151 (ubiquitin ligase complex), GO:0003777 (microtubule motor activity), GO:0004842 (ubiquitin-protein ligase activity), GO:0005488 (binding), GO:0005524 (ATP …	gi|372416566|gb|JR564019.1|
94	AhTE0590	CATTAAGCAAATCGGACCCT	CAAGTTGCTCAGCCTATATCCA	B10	26687180	intergenic	Araip.F97VI-Araip.843WC	-	-
95	AhTE0599	AGAAAATGCACGAGAGCCAT	CGATGAGCACAATCGCTTTA	A10	19912006	intron	Aradu.E2SFM	protein YLS7-like [Glycine max]; IPR026057 (PC-Esterase)	Adur22652_comp0_c0_seq1
96	AhTE0607	CCTGTTTTCTATGGCTGGCT	GGGAAGCATTACGAATTTACAA	B03	36131124	upstream	Araip.L0C6M	ferrochelatase 1; IPR001015 (Ferrochelatase); GO:0004325 (ferrochelatase activity), GO:0006783 (heme biosynthetic process)	GG80|comp0_c0_seq3
97	AhTE0615	TGTCCTCCCAAGTTTTCGTT	CCCGTTCCCAACCTTAAAAT	B07	108476003	intergenic	Araip.UF3L0-Araip.P9MI9	-	-
98	AhTE0630	CAGCTCCCAACCTACCAAAA	TCTCTCACCCTCAAGCACCT	A05	3929845	intergenic	Aradu.4Y1KN-Aradu.F6F2C	-	-
99	AhTE0641	TGTTTAACATTGATCCCCAATAAA	TCTTTTCCTTTTCCCTTTTGC	B09	145883895	upstream	Araip.45TAK	Tesmin/TSO1-like CXC domain-containing protein; IPR005172 (CRC domain)	Aipa41482_comp2_c0_seq2
100	AhTE0661	CAAGCCTGTGACTAGAACGGA	GGCGAATGTCCAACTCATTT	A02	688156	intergenic	Aradu.A1FPR-Aradu.BG5AF	-	-
101	AhTE0674	AATCCACTTACTCCCTTGCG	CATCGTTATCTGCATGGTGG	B01	21324064	intergenic	Araip.TF3HI-Araip.2JH4S	-	-
102	AhTE0678	CATTTTCTTTTTCTTTATGACCG	AGGGAGCATACCCACATACA	A01	91128206	upstream	Aradu.VF4U3	Peroxidase family protein; IPR010255 (Haem peroxidase); GO:0004601 (peroxidase activity), GO:0006979 (response to oxidative stress), GO:0020037 (heme binding), GO:0055114 (oxidation-reduction process)	gi|372409913|gb|JR559366.1|
103	AhTE0893	CCATGAAGGAGAAGACGAGC	TCCATCATCCAAAGGTCAAA	B10	37298731	intergenic	Araip.KR53S-Araip.YVY91	-	-
104	AhTE0913	GGTAAAAGCTAAGACAGGCTCAA	TGAAGTGTGGCCAAATCAAT	B09	9867809	intergenic	Araip.G1DSL-Araip.F18FE	-	-
105	AhTE1016	CAGCCTTTTACTTTGTTAGCCA	TGATTTGGCCACACTTCAAA	B01	133663315	intergenic	Araip.37V98-Araip.C3FWP	-	-
Note	"*"= Due to several significant hits, genomic region couldn't determined
	"-D" = Trancript was not detected
