# Supplementary material for: Mapping of important taxonomic and productivity traits using genic and non-genic transposable element markers in peanut (Arachis hypogaea L.)
Source: PLoS One. 2017 Oct 17;12(10):e0186113. doi: 10.1371/journal.pone.0186113 (PMC5645101; doi:10.1371/journal.pone.0186113)
Supplement: S2 Table — (XLSX) [file pone.0186113.s002.xlsx]

## Sheet: Sheet1
S2 Table. Features of the genetic map of TMV 2 × TMV 2-NLM population.
SN	Linkage group	No. of	Map length	Map density	Inter-locus gap
		mapped loci	(cM)	(cM)	distance (cM)
1	A01a	2	9.15	4.57	9.15
2	A01b	4	77.97	19.49	25.99
3	A02	3	35.38	11.79	17.69
4	A03	6	119.68	19.95	23.94
5	A04	2	4.59	2.29	4.59
6	A05a	6	80.08	13.35	16.02
7	A05b	2	14.69	7.35	14.69
8	A07	2	12.72	6.36	12.72
9	A09	11	148.97	13.54	14.9
10	A10	3	114.25	38.08	57.12
11	B01a	6	60.97	10.16	12.19
12	B01b	4	35.56	8.89	11.85
13	B02	4	59.81	14.95	19.94
14	B03	5	30.53	6.11	7.63
15	B04a	4	56.25	14.06	18.75
16	B04b	4	22.54	5.64	7.51
17	B07	5	54.68	10.94	13.67
18	B08	5	61.19	12.24	15.3
19	B09	11	164.12	14.92	16.41
20	B10	2	42.53	21.27	42.53
	Mean	5	60.28	12.8	18.13
	Total	91	1205.66	255.94	362.59
