# Supplementary material for: Mapping of important taxonomic and productivity traits using genic and non-genic transposable element markers in peanut (Arachis hypogaea L.)
Source: PLoS One. 2017 Oct 17;12(10):e0186113. doi: 10.1371/journal.pone.0186113 (PMC5645101; doi:10.1371/journal.pone.0186113)
Supplement: S3 Table — (XLSX) [file pone.0186113.s003.xlsx]

## Sheet: Sheet1
S3 Table. Genetic map of TMV 2 × TMV 2-NLM.
SN	LG	Marker/loci	Type	Position
1	A01 a	AhTE0499	(a,h,b)	0
2		AhTE0571	(a,h,b)	9.149
3	A01 b	AhTE0233	(b,d)	0
4		AhTE0678	(a,h,b)	7.212
5		AhTE0294	(a,c)	37.588
6		AhTE0477	(a,c)	77.969
7	A02	AhTE0465	(a,c)	0
8		AhTE0486	(a,c)	28.304
9		AhTE0661	(a,h,b)	35.377
10	A03	AhTE0357	(a,c)	0
11		AhTE0050	(a,h,b)	17.515
12		AhTE0498	(a,c)	60.653
13		AhTE0074	(a,c)	61.944
14		AhTE0200	(b,d)	107.477
15		AhTE0566	(b,d)	119.678
16	A04	AhTE0373	(a,h,b)	0
17		AhTE0433	(a,h,b)	4.587
18	A05 a	AhTE0470	(a,h,b)	0
19		AhTE0278	(a,h,b)	11.018
20		AhTE0317	(a,h,b)	27.548
21		AhTE0540	(a,h,b)	43.232
22		AhTE0550	(a,h,b)	72.609
23		AhTE0630	(a,h,b)	80.079
24	A05 b	AhTE0005	(a,c)	0
25		AhTE0148	(a,h,b)	14.694
26	A07	AhTE0478	(a,h,b)	0
27		AhTE0563	(a,c)	12.716
28	A09	AhTE0283	(a,c)	0
29		AhTE0391	(a,c)	21.571
30		AhTE0572	(a,c)	57.106
31		AhTE0590	(a,c)	72.62
32		AhTE0162	(b,d)	74.837
33		AhTE0163	(b,d)	75.574
34		AhTE0586	(a,c)	92.387
35		AhTE0167	(a,c)	120.292
36		AhTE0457	(b,d)	131.209
37		AhTE0913	(a,c)	139.702
38		AhTE0055	(a,c)	148.967
39	A10	AhTE0003	(a,h,b)	0
40		AhTE0332	(a,c)	67.656
41		AhTE0524	(a,h,b)	114.248
42	B01 a	AhTE1016	(a,h,b)	0
43		AhTE0674	(b,d)	17.623
44		AhTE0129	(a,c)	21.688
45		AhTE0212	(a,c)	25.605
46		AhTE0251	(a,c)	50.133
47		AhTE0249	(a,c)	60.971
48	B01 b	AhTE0113	(a,h,b)	0
49		AhTE0536	(a,h,b)	22.175
50		AhTE0121	(a,h,b)	27.477
51		AhTE0313	(a,h,b)	35.56
52	B02	AhTE0025	(a,h,b)	0
53		AhTE0296	(a,h,b)	54.137
54		AhTE0245	(a,h,b)	55.885
55		AhTE0491	(a,h,b)	59.808
56	B03	AhTE0552	(a,h,b)	0
57		AhTE0305	(a,h,b)	8.095
58		AhTE0573	(a,h,b)	16.024
59		AhTE0607	(a,h,b)	24.14
60		AhTE0389	(a,h,b)	30.533
61	B04 a	AhTE0107	(a,h,b)	0
62		AhTE0001	(a,h,b)	21.607
63		AhTE0335	(a,h,b)	50.672
64		AhTE0416	(a,h,b)	56.254
65	B04 b	AhTE0261	(a,c)	0
66		AhTE0189	(a,c)	9.602
67		AhTE0237	(a,c)	12.055
68		AhTE0191	(a,c)	22.54
69	B07	AhTE0556	(a,h,b)	0
70		AhTE0143	(a,c)	13.827
71		AhTE0615	(a,c)	24.375
72		AhTE0584	(a,c)	27.491
73		AhTE0501	(a,c)	54.682
74	B08	AhTE0032	(a,h,b)	0
75		AhTE0549	(a,h,b)	6.087
76		AhTE0218	(a,h,b)	8.04
77		AhTE0006	(a,h,b)	34.691
78		AhTE0369	(a,h,b)	61.191
79	B09	AhTE0359	(a,h,b)	0
80		AhTE0893	(a,h,b)	7.716
81		AhTE0381	(a,h,b)	11.784
82		AhTE0641	(a,h,b)	13.903
83		AhTE0254	(a,h,b)	33.539
84		AhTE0010	(a,h,b)	49.528
85		AhTE0437	(a,h,b)	66.542
86		AhTE0303	(a,h,b)	75.426
87		AhTE0101	(a,h,b)	102.818
88		AhTE0222	(a,h,b)	130.664
89		AhTE0130	(a,h,b)	164.119
90	B10	AhTE0178	(a,c)	0
91		AhTE0487	(a,c)	42.534
