# Supplementary material for: Mapping of important taxonomic and productivity traits using genic and non-genic transposable element markers in peanut (Arachis hypogaea L.)
Source: PLoS One. 2017 Oct 17;12(10):e0186113. doi: 10.1371/journal.pone.0186113 (PMC5645101; doi:10.1371/journal.pone.0186113)
Supplement: S4 Table — (XLSX) [file pone.0186113.s004.xlsx]

## Sheet: Sheet1
S4 Table. ANOVA for agronomic, disease resistance, productivity, nutritional and physiological traits in the RILs of TMV 2 × TMV 2-NLM.
SN	Trait/S.V.	Genotype (G)	Season (S)	G X S	Pooled Error	C.V.
	DF	433	1	433	866
1	LLS 70	3.85**	472.78**	2.55**	0.6	24.29
2	LLS 80	24.28**	614.08**	11.67**	0.2	22.51
3	LLS 90	15.60**	401.65**	4.11**	0.28	10.91
4	R 70	20.63**	707.01**	13.95**	0.05	21.79
5	R 80	13.23**	705.93**	8.41**	0.19	20.07
6	R 90	13.82**	67.74**	6.41**	0.2	11.71
7	NPPP	9.86**	29.25**	4.88**	5.22	24.34
8	PYPP	6.46**	54.62**	2.33**	544.3	24.21
9	SP	2.41**	22.33**	1.27**	32.31	8.57
10	TW	10.69**	799.64**	1.56**	21.31	12
11	SMKW	1.34**	224.51**	1.01NS	19.7	4.6
12	PL	13.96**	80.15**	1.54**	0.04	7.07
13	PW	9.96**	248.53**	1.96**	0.01	8.39
14	50%F	70.28**	499.50**	16.21**	0.19	3.23
15	PH	4.11**	5.43NS	1.72**	28.31	17.9
16	NPB	2.51**	98.58**	1.29**	3.07	24.43
17	NSB	3.63**	69.23**	1.52**	12.17	19
18	LL	4.97**	0.17NS	2.78**	0.24	15.06
19	LW	6.93**	7.10**	2.62**	0.07	16.57
20	PROT	12.68**	0.00NS	0.28NS	1.94	4.73
21	OIL	9.81**	144.09**	0.16NS	1.25	2.47
22	ARA	7.34**	12.40**	0.08NS	0.01	6.85
23	BEH	7.22**	1.30NS	0.03NS	0.04	6.34
24	ECO	7.16**	318.86**	0.00NS	0	5.45
25	LIG	5.70**	9.82**	0.02NS	0.01	5.81
26	LIN	7.66**	19.33**	0.00NS	6.77	7.93
27	OLE	7.61**	16.47**	0.01NS	11.37	7.24
28	PAL	6.20**	17.38**	0.14NS	0.24	4.09
29	STE	5.35**	43.94**	0.22NS	0.1	9.13
30	O/L	2.42**	0.21NS	0.00NS	0.08	9.86
31	DORM	16.27**	0.99NS	0.99NS	0.76	24.94
32	SCMR	6.38**	48.49**	0.02NS	1.45	9.4
LLS 70: Late leaf spot score at 70 days after sowing (DAS), LLS 80: Late leaf spot score at 80 DAS, LLS 90: Late leaf spot score at 90 DAS,R 70: Rust score at 70 DAS, R 80: Rust score at 80 DAS, R 90: Rust score at 90 DAS, NPPP: Number of pods per plant, PYPP: Pod yield per plant, SP: Shelling percentage, TW: Test weight, SMKW: Sound mature kernel weight, PL: Pod length, PW: Pod width, 50%F: Days…
