# Supplementary material for: Mapping of important taxonomic and productivity traits using genic and non-genic transposable element markers in peanut (Arachis hypogaea L.)
Source: PLoS One. 2017 Oct 17;12(10):e0186113. doi: 10.1371/journal.pone.0186113 (PMC5645101; doi:10.1371/journal.pone.0186113)
Supplement: S5 Table — (XLSX) [file pone.0186113.s005.xlsx]

## Sheet: Sheet1
S5 Table. Mean, range and genetic variability components for disease resistance, productivity, agronomic, nutritional and physiological traits in the RILs of TMV 2 × TMV 2-NLM.
SN	Component	Mean	Range (min)	Range (max)	PCV	GCV	h2BS	GA	GAM
1	LLS 70	2.63	1	4	42.69	22.48	27.7	8.24	31.25
2	LLS 80	4.27	1	6.5	32.47	23.39	51.9	1.9	44.5
3	LLS 90	6.99	1	8.75	17.8	14.06	62.4	2.05	29.34
4	R 70	2.4	1	4	28.59	18.5	41.9	0.76	31.63
5	R 80	4.05	1	6	26.15	16.76	41.1	1.15	28.38
6	R 90	6.48	1.75	8.25	16.45	11.55	49.3	1.04	21.41
7	NPPP	13.35	5.33	27.08	35.81	23.13	41.7	5.27	39.46
8	PYPP	11.76	4.16	22.01	39.34	23.26	34.9	4.27	36.3
9	SP	69.43	45.44	77.67	9.77	4.7	23.1	4.14	5.97
10	TW	41.91	24.59	69.04	20.79	16.98	66.7	15.34	36.6
11	SMKW	96.55	71.12	100	4.79	1.34	7.9	0.96	0.99
12	PL	2.88	1.8	4.04	13.59	11.61	72.9	0.75	26.17
13	PW	1.2	0.88	1.61	13.59	10.69	61.9	0.27	22.2
14	50%F	33.64	30	38.5	6.17	5.25	72.5	3.97	11.81
15	PH	33.96	17.5	54.8	22.19	13.11	34.9	6.94	20.44
16	NPB	6.34	3.88	12	33.6	16.21	23.3	1.31	20.66
17	NSB	3.2	0	19.88	146.22	84.85	33.7	4.17	129.9
18	LL	4.12	2.51	6.05	18.52	10.77	33.8	0.68	16.53
19	LW	2.03	1.02	2.85	22.57	15.32	46.1	0.56	27.48
20	PROT	29.48	18.55	35.85	9.36	8.08	74.5	5.42	18.41
21	OIL	45.13	40.65	50.25	4.43	3.67	68.8	3.63	8.04
22	ARA	1.72	1.24	2.22	11.01	8.62	61.3	0.31	17.83
23	BEH	3.28	2.25	4.24	10.14	7.91	60.9	0.53	16.29
24	ECO	0.94	0.73	1.18	8.69	6.77	60.7	0.13	13.92
25	LIG	1.24	0.98	1.49	8.56	6.3	54	0.15	12.22
26	LIN	32.82	22.28	42.59	12.95	10.24	62.5	7.01	21.36
27	OLE	46.58	34.07	60.63	11.79	9.81	62.3	9.04	19.4
28	PAL	11.87	8.94	13.52	6.2	4.66	56.5	1.09	9.26
29	STE	3.53	2.24	4.57	13.19	9.52	52.1	0.64	18.14
30	O/L	1.47	0.8	2.87	25.97	16.74	41.52	0.33	22.41
31	DORM	1.35	0	8	142.25	126.9	79.2	4.02	298.2
32	SCMR	33.8	17.35	49.25	18.07	15.42	72.9	9.17	27.13
LLS 70: Late leaf spot score at 70 days after sowing (DAS), LLS 80: Late leaf spot score at 80 DAS, LLS 90: Late leaf spot score at 90 DAS,R 70: Rust score at 70 DAS, R 80: Rust score at 80 DAS, R 90: Rust score at 90 DAS, NPPP: Number of pods per plant, PYPP: Pod yield per plant, SP: Shelling percentage, TW: Test weight, SMKW: Sound mature kernel weight, PL: Pod length, PW: Pod width, 50%F: Days…
