# Supplementary material for: Mapping of important taxonomic and productivity traits using genic and non-genic transposable element markers in peanut (Arachis hypogaea L.)
Source: PLoS One. 2017 Oct 17;12(10):e0186113. doi: 10.1371/journal.pone.0186113 (PMC5645101; doi:10.1371/journal.pone.0186113)
Supplement: S6 Table — (XLSX) [file pone.0186113.s006.xlsx]

## Sheet: Sheet1
S6 Table. Correlation values for the disease resistance, productivity, agronomic, taxonomic, physiological and nutritional traits in the TMV 2 × TMV 2-NLM mapping population.
Correlation	LLS 70	LLS 80	LLS 90	R 70	R 80	R 90	NPPP	PYPP	SP	TW	SMKW	PL	PW	PC	PR	PB	PS	50% F	PH	NPB	NSB	BP	GH	LS	LC	LL	LW	DORM	SCMR	OIL	PROTEIN	ARA	BEH	ECO	LIG	LIN	OLE	PAL	STE	O/L
LLS 70	1
LLS 80	0.793**	1
LLS 90	0.560**	0.732**	1
R 70	0.493**	0.580**	0.470**	1
R 80	0.499**	0.656**	0.496**	0.886**	1
R 90	0.459**	0.600**	0.667**	0.596**	0.664**	1
NPPP	-0.007NS	-0.085NS	-0.134**	-0.059NS	-0.080NS	0.022NS	1
PYPP	-0.051NS	-0.144**	-0.154**	-0.055NS	-0.128**	-0.096*	0.602**	1
SP	-0.086NS	-0.049NS	-0.047NS	-0.102*	-0.077NS	0.037NS	0.154**	0.157**	1
TW	-0.072NS	-0.097*	-0.141**	-0.004NS	-0.032NS	-0.097*	-0.208**	0.281**	0.029NS	1
SMKW	-0.106*	-0.101*	-0.103*	-0.120*	-0.142**	-0.141**	0.192**	0.269**	0.244**	-0.030NS	1
PL	0.104*	0.089NS	0.044NS	0.127**	0.082NS	0.045NS	-0.257**	0.043NS	-0.234**	0.643**	-0.247**	1
PW	0.010NS	-0.000NS	-0.029NS	0.016NS	0.000NS	-0.005NS	-0.121*	0.231**	-0.138**	0.691**	-0.036NS	0.564**	1
PC	0.124**	0.163**	0.143**	0.127**	0.185**	0.192**	-0.123*	-0.149**	-0.260**	0.180**	-0.261**	0.412**	0.038NS	1
PR	0.009NS	0.057NS	0.046NS	0.012NS	0.025NS	0.046NS	0.045NS	0.112*	-0.080NS	0.083NS	0.060NS	0.109*	0.080NS	-0.026NS	1
PB	0.106*	0.140**	0.056NS	0.148**	0.145**	0.051NS	-0.057NS	-0.047NS	-0.119*	0.147**	-0.106*	0.332**	-0.036NS	0.296**	0.215**	1
PS	0.010NS	0.002NS	-0.019NS	0.037NS	-0.005NS	0.008NS	-0.119*	0.142**	-0.154**	0.580**	-0.162**	0.693**	0.495**	0.249**	0.170**	0.305**	1
50%F	-0.137**	-0.155**	-0.139**	-0.037NS	-0.029NS	-0.110*	-0.168**	-0.232**	-0.189**	0.063NS	-0.161**	0.151**	0.110*	0.137**	-0.010NS	-0.039NS	0.110*	1
PH	0.139**	0.144**	0.038NS	0.070NS	0.073NS	0.042NS	0.058NS	0.055NS	-0.039NS	0.102*	-0.078NS	0.204**	0.208**	0.117*	0.073NS	0.129**	0.157**	0.014NS	1
NPB	-0.069NS	-0.092NS	-0.134**	-0.024NS	0.005NS	-0.061NS	-0.026NS	-0.159**	-0.130**	0.012NS	-0.152**	0.240**	0.048NS	0.206**	0.125**	0.126**	0.209**	0.533**	0.202**	1
NSB	-0.028NS	-0.032NS	-0.069NS	-0.012NS	-0.006NS	-0.072NS	-0.150**	-0.273**	-0.160**	0.031NS	-0.165**	0.216**	0.015NS	0.223**	0.064NS	0.114*	0.149**	0.554**	0.143**	0.699**	1
BP	0.069NS	0.071NS	0.038NS	-0.006NS	-0.000NS	0.061NS	0.228**	0.223**	0.152**	-0.152**	0.189**	-0.253**	-0.135**	-0.186**	-0.059NS	-0.081NS	-0.201**	0.009NS	0.800**	0.193**	0.168**	1
GH	0.016NS	-0.009NS	-0.034NS	-0.016NS	-0.020NS	-0.063NS	0.196**	0.131**	0.065NS	-0.034NS	0.048NS	0.050NS	-0.033NS	-0.019NS	-0.028NS	0.150**	0.058NS	-0.608**	-0.071NS	-0.556**	-0.646**	-0.092NS	1
LS	0.147**	0.234**	0.207**	0.017NS	0.080NS	0.180**	-0.139**	-0.274**	-0.072NS	-0.051NS	-0.232**	0.172**	-0.033NS	0.131**	0.056NS	0.084NS	0.092NS	-0.030NS	0.242**	0.198**	-0.013NS	0.110*	0.037NS	1
LC	-0.041NS	-0.090NS	-0.205**	-0.067NS	-0.032NS	-0.265**	-0.137**	-0.104*	-0.119*	0.026NS	-0.079NS	0.050NS	-0.062NS	0.050NS	-0.081NS	0.055NS	0.069NS	0.208**	0.013NS	0.277**	0.352**	-0.061NS	-0.339**	0.057NS	1
LL	-0.185**	-0.218**	-0.274**	-0.128**	-0.158**	-0.285**	-0.053NS	0.102*	-0.080NS	0.188**	-0.030NS	0.068NS	0.061NS	-0.045NS	-0.025NS	-0.040NS	0.053NS	0.130**	0.140**	0.119*	0.223**	0.109*	-0.159**	-0.047NS	0.108*	1
LW	-0.178**	-0.243**	-0.259**	-0.131**	-0.153**	-0.285**	0.081NS	0.207**	0.029NS	0.078NS	0.184**	-0.117*	0.040NS	-0.122*	-0.037NS	-0.055NS	-0.052NS	-0.040NS	0.144**	-0.061NS	0.018NS	0.103*	0.095*	0.028NS	-0.242**	0.158**	1
DORM	0.045NS	0.088NS	0.099*	0.076NS	0.065NS	0.160**	0.049NS	0.018NS	0.075NS	-0.045NS	-0.000NS	-0.031NS	-0.050NS	0.012NS	0.017NS	-0.032NS	0.020NS	-0.206**	0.075NS	-0.209**	-0.253**	0.140**	0.266**	-0.045NS	-0.616**	0.077NS	0.536**	1
SCMR	0.009NS	0.028NS	0.024NS	-0.010NS	-0.016NS	0.031NS	-0.019NS	0.010NS	0.074NS	0.075NS	-0.014NS	0.090NS	0.017NS	0.043NS	-0.064NS	0.095*	0.017NS	0.063NS	0.009NS	-0.036NS	-0.049NS	-0.024NS	0.079NS	-0.021NS	-0.006NS	-0.035NS	0.016NS	0.025NS	1
OIL	-0.117*	-0.184**	-0.186**	-0.129**	-0.187**	-0.148**	0.157**	0.183**	0.189**	0.015NS	0.172**	-0.158**	-0.052NS	-0.190**	0.059NS	-0.041NS	-0.108*	-0.033NS	0.023NS	0.044NS	0.066NS	0.030NS	-0.060NS	0.055NS	0.103*	0.044NS	-0.071NS	-0.129**	0.120*	1
PROT	-0.075NS	-0.152**	-0.180**	-0.104*	-0.135**	-0.162**	0.039NS	0.086NS	0.172**	-0.041NS	0.097*	-0.258**	-0.207**	-0.196**	-0.113*	-0.052NS	-0.202**	-0.034NS	-0.025NS	-0.084NS	-0.058NS	-0.005NS	0.033NS	-0.038NS	-0.171**	-0.007NS	0.162**	0.171**	0.092NS	-0.053NS	1
ARA	0.032NS	0.046NS	0.084NS	-0.015NS	-0.002NS	0.034NS	0.136**	-0.058NS	0.127**	-0.409**	0.092NS	-0.406**	-0.416**	-0.128**	-0.066NS	-0.091NS	-0.359**	-0.169**	-0.222**	-0.228**	-0.196**	-0.245**	0.166**	-0.040NS	-0.179**	-0.009NS	0.149**	0.144**	-0.014NS	-0.072NS	0.378**	1
BEH	0.029NS	-0.001NS	0.043NS	0.010NS	-0.016NS	-0.004NS	0.085NS	-0.055NS	0.163**	-0.288**	0.136**	-0.380**	-0.265**	-0.177**	-0.106*	-0.133**	-0.323**	-0.143**	-0.245**	-0.130**	-0.079NS	-0.201**	0.111*	-0.120*	-0.076NS	-0.080NS	-0.045NS	0.045NS	0.040NS	-0.082NS	0.230**	0.455**	1
ECO	-0.050NS	-0.110*	-0.148**	-0.077NS	-0.116*	-0.019NS	0.151**	0.129**	0.050NS	0.057NS	0.042NS	0.051NS	0.154**	-0.080NS	0.030NS	-0.016NS	0.021NS	-0.188**	-0.255**	-0.210**	-0.179**	-0.216**	0.114*	-0.140**	-0.126**	-0.113*	-0.075NS	0.094*	0.039NS	-0.112*	0.289**	0.468**	0.711**	1
LIG	-0.133**	-0.195**	-0.238**	-0.163**	-0.202**	-0.155**	0.132**	0.150**	0.106*	0.060NS	0.113*	-0.013NS	0.125**	-0.146**	0.050NS	-0.049NS	-0.048NS	-0.066NS	0.126**	0.041NS	-0.039NS	0.112*	0.007NS	0.110*	0.016NS	-0.042NS	0.018NS	0.019NS	0.087NS	0.101*	0.212**	0.015NS	-0.311**	-0.143**	1
LIN	-0.045NS	-0.090NS	-0.017NS	-0.041NS	-0.061NS	-0.109*	0.064NS	-0.000NS	0.089NS	-0.203**	0.155**	-0.394**	-0.201**	-0.224**	-0.105*	-0.187**	-0.274**	-0.012NS	0.073NS	0.076NS	-0.008NS	0.081NS	-0.006NS	0.081NS	-0.035NS	-0.021NS	0.024NS	0.042NS	0.063NS	0.106*	0.306**	0.009NS	-0.273**	-0.095*	0.850**	1
OLE	0.005NS	0.048NS	-0.029NS	-0.009NS	0.023NS	0.027NS	-0.055NS	-0.022NS	-0.105*	0.109*	-0.132**	0.300**	0.107*	0.173**	0.068NS	0.144**	0.178**	-0.129**	-0.237**	-0.248**	-0.173**	-0.202**	0.137**	-0.099*	-0.172**	0.005NS	0.026NS	0.187**	0.023NS	-0.099*	0.247**	0.346**	0.379**	0.674**	-0.244**	-0.199**	1
PAL	-0.110*	-0.168**	-0.135**	-0.067NS	-0.104*	-0.193**	-0.047NS	0.070NS	0.011NS	0.117*	0.093NS	-0.104*	-0.007NS	-0.093NS	-0.000NS	-0.065NS	-0.009NS	0.154**	0.207**	0.246**	0.176**	0.171**	-0.124**	0.126**	0.156**	0.048NS	0.003NS	-0.164**	-0.060NS	0.104*	-0.288**	-0.350**	-0.385**	-0.721**	0.206**	0.208**	-0.958**	1
STE	0.093NS	0.126**	0.149**	0.063NS	0.072NS	0.130**	0.079NS	-0.150**	0.057NS	-0.439**	0.048NS	-0.381**	-0.374**	-0.019NS	-0.081NS	-0.097*	-0.370**	-0.052NS	-0.183**	-0.144**	-0.086NS	-0.181**	0.057NS	-0.075NS	-0.128**	0.071NS	0.183**	0.215**	-0.009NS	-0.066NS	0.294**	0.262**	-0.029NS	0.313**	-0.157**	-0.096*	0.764**	-0.772**	1
O/L	0.021NS	0.070NS	-0.006NS	0.020NS	0.042NS	0.067NS	-0.063NS	-0.011NS	-0.102*	0.154**	-0.151**	0.355**	0.149**	0.200**	0.089NS	0.170**	0.237**	-0.112*	-0.168**	-0.130**	-0.091NS	-0.115*	0.118*	-0.106*	-0.045NS	-0.101*	-0.089NS	0.018NS	-0.062NS	-0.086NS	-0.013NS	0.302**	0.651**	0.462**	-0.430**	-0.484**	0.312**	-0.288**	0.027NS	1
LLS 70: Late leaf spot score at 70 days after sowing (DAS), LLS 80: Late leaf spot score at 80 DAS, LLS 90: Late leaf spot score at 90 DAS,R 70: Rust score at 70 DAS, R 80: Rust score at 80 DAS, R 90: Rust score at 90 DAS, NPPP: Number of pods per plant, PYPP: Pod yield per plant, SP: Shelling percentage, TW: Test weight, SMKW: Sound mature kernel weight, PL: Pod length, PW: Pod width, Pod constr…
