# Supplementary material for: Mapping of important taxonomic and productivity traits using genic and non-genic transposable element markers in peanut (Arachis hypogaea L.)
Source: PLoS One. 2017 Oct 17;12(10):e0186113. doi: 10.1371/journal.pone.0186113 (PMC5645101; doi:10.1371/journal.pone.0186113)
Supplement: S7 Table — (XLSX) [file pone.0186113.s007.xlsx]

## Sheet: Sheet1
S7 Table. Frequency distribution of RILs of TMV 2 × TMV 2-NLM for disease resistance, productivity, agronomic, nutritional and physiological traits.
SN	Trait	Skewness	Kurtosis	Distribution
1	LLS 70	-0.311	0.123	Normal
2	LLS 80	-0.906	0.799	Normal
3	LLS 90	-2.439	9.867	Skewed kurtosis
4	R 70	-0.083	0.221	Normal
5	R 80	-0.553	1.082	Normal
6	R 90	-0.747	2.048	Normal
7	NPPP	0.6	0.372	Normal
8	PYPP	0.318	-0.173	Normal
9	SP	-1.363	3.64	Kurtosis
10	TW	0.382	-0.165	Normal
11	SMKW	-4.724	40.124	Skewed kurtosis
12	PL	0.37	0.194	Normal
13	PW	0.41	0.147	Normal
14	50%F	0.466	-0.379	Normal
15	PH	0.378	0.93	Normal
16	NPB	0.995	0.944	Normal
17	NSB	1.248	1.627	Normal
18	LL	0.45	0.698	Normal
19	LW	-0.679	0.282	Normal
20	OIL	0.056	-0.393	Normal
21	PROT	-0.134	0.543	Normal
22	ARA	0.162	-0.102	Normal
23	BEH	0.207	0.634	Normal
24	ECO	-0.035	0.074	Normal
25	LIG	0.068	-0.145	Normal
26	LIN	-0.02	-0.263	Normal
27	OLE	0.012	-0.199	Normal
28	PAL	-0.381	0.94	Normal
29	STE	0.104	-0.044	Normal
30	O/L	0.636	0.528	Normal
31	DORM	1.484	1.67	Normal
32	SCMR	0.089	-0.148	Normal
LLS 70: Late leaf spot score at 70 days after sowing (DAS), LLS 80: Late leaf spot score at 80 DAS, LLS 90: Late leaf spot score at 90 DAS,R 70: Rust score at 70 DAS, R 80: Rust score at 80 DAS, R 90: Rust score at 90 DAS, NPPP: Number of pods per plant, PYPP: Pod yield per plant, SP: Shelling percentage, TW: Test weight, SMKW: Sound mature kernel weight, PL: Pod length, PW: Pod width, 50%F: Days…
