# Supplementary material for: Mapping of important taxonomic and productivity traits using genic and non-genic transposable element markers in peanut (Arachis hypogaea L.)
Source: PLoS One. 2017 Oct 17;12(10):e0186113. doi: 10.1371/journal.pone.0186113 (PMC5645101; doi:10.1371/journal.pone.0186113)
Supplement: S8 Table — (XLSX) [file pone.0186113.s008.xlsx]

## Sheet: Sheet1
S8 Table. Single marker analysis for the disease resistance, productivity, agronomic, nutritional and taxonomic traits in rainy season-2014.
Trait	SN	Markers	F(1,n-2)	pr(F)	PVE (%)
LLS 70	1	AhTE0162	12.399	0.000475391	2.98
	2	AhTE0317	12.609	0.000426391	2.85
	3	AhTE0893	12.25	0.000513786	2.77
	4	AhTE0163	11.666	0.000697068	2.65
	5	AhTE0486	10.024	0.00165532	2.5
	6	AhTE0359	10.084	0.00160293	2.24
	7	AhTE0523	9.843	0.00182186	2.24
	8	AhTE0590	9.68	0.00198645	1.93
	9	AhTE0005	6.1	0.0139053	1.66
	10	AhTE0536	4.723	0.0303038	1.19
	11	AhTE0661	4.809	0.028848	1.09
	12	AhTE0391	4.868	0.0278871	1.08
	13	AhTE0465	4.666	0.0313148	1.01
	14	AhTE0121	4.861	0.0279944	1
Trait	SN	Markers	F(1,n-2)	pr(F)	PVE (%)
LLS 80	1	AhTE0486	20.052	9.67e-06	4.85
	2	AhTE0391	13.793	0.000231034	3.05
	3	AhTE0465	12.867	0.000372822	2.8
	4	AhTE0550	11.813	0.000645366	2.66
	5	AhTE0162	10.561	0.00124561	2.65
	6	AhTE0523	11.65	0.000702827	2.64
	7	AhTE0893	11.251	0.000866292	2.55
	8	AhTE0163	9.811	0.00185283	2.33
	9	AhTE0317	10.128	0.00156617	2.3
	10	AhTE0630	9.709	0.00195688	2.2
	11	AhTE0010	9.143	0.00264597	2.03
	12	AhTE0661	8.949	0.00293573	2.01
	13	AhTE0572	8.753	0.00326114	1.75
	14	AhTE0359	7.224	0.00747254	1.55
	15	AhTE0536	5.887	0.0156602	1.52
	16	AhTE0590	7.708	0.00573903	1.51
	17	AhTE0540	6.51	0.0110698	1.49
	18	AhTE0641	6.439	0.0115178	1.48
	19	AhTE0571	5.986	0.0148229	1.44
	20	AhTE0254	6.266	0.0126772	1.44
	21	AhTE0245	5.465	0.0198536	1.27
	22	AhTE0499	5.097	0.0244655	1.17
	23	AhTE0369	4.8	0.0289983	1.11
	24	AhTE0296	4.816	0.0287336	1.09
	25	AhTE0517	4.697	0.0307662	1.08
	26	AhTE0324	4.669	0.0312569	1.07
	27	AhTE0508	4.796	0.0290623	1.06
	28	AhTE0233	4.959	0.0264701	1.01
	29	AhTE0121	5.095	0.0244997	1.01
	30	AhTE0119	4.314	0.0383828	0.99
	31	AhTE0005	5.082	0.0246756	0.98
	32	AhTE0313	4.185	0.0413804	0.96
Trait	SN	Markers	F(1,n-2)	pr(F)	PVE (%)
LLS 90	1	AhTE0536	10.53	0.00126606	2.75
	2	AhTE0486	12.385	0.000478874	2.71
	3	AhTE0599	11.344	0.000825016	2.68
	4	AhTE0050	11.343	0.000825361	2.58
	5	AhTE0641	10.881	0.00105236	2.47
	6	AhTE0572	10.949	0.00101551	2.29
	7	AhTE0550	10.032	0.00164821	2.28
	8	AhTE0540	9.034	0.00280463	2.06
	9	AhTE0121	9.013	0.00283709	1.99
	10	AhTE0630	8.612	0.00351848	1.99
	11	AhTE0113	8.668	0.00341376	1.95
	12	AhTE0317	8.516	0.00370602	1.94
	13	AhTE0465	8.822	0.00314352	1.93
	14	AhTE0499	7.862	0.00527813	1.81
	15	AhTE0391	8.242	0.00429439	1.65
	16	AhTE0010	7.181	0.00765139	1.63
	17	AhTE0369	6.945	0.0087094	1.6
	18	AhTE0313	6.963	0.0086251	1.59
	19	AhTE0661	6.631	0.0103533	1.53
	20	AhTE0025	5.516	0.0192923	1.26
	21	AhTE0254	5.403	0.0205693	1.24
	22	AhTE0477	4.841	0.0283298	1.11
	23	AhTE0005	4.921	0.0270581	1.08
	24	AhTE0357	6.435	0.0115392	1.06
	25	AhTE0549	4.524	0.0339926	1.06
	26	AhTE0571	4.824	0.0285918	1.06
	27	AhTE0508	4.163	0.0419179	0.98
	28	AhTE0674	6.123	0.0137279	0.69
Trait		Markers	F(1,n-2)	pr(F)	PVE (%)
R 70	1	AhTE0313	15.625	9.0292e-05	3.51
	2	AhTE0486	10.401	0.00135526	2.56
	3	AhTE0615	11.096	0.000939823	2.45
	4	AhTE0584	10.238	0.00147769	2.38
	5	AhTE0478	8.228	0.00432691	1.89
	6	AhTE0143	8.931	0.00296369	1.76
	7	AhTE0162	5.169	0.0234845	1.64
	8	AhTE0163	5.089	0.024573	1.61
	9	AhTE0391	7.168	0.00770684	1.52
	10	AhTE0661	5.975	0.0149072	1.41
	11	AhTE0523	6.102	0.013889	1.41
	12	AhTE0113	6.323	0.0122803	1.4
	13	AhTE0678	6.286	0.0125402	1.36
	14	AhTE0233	6.856	0.00914842	1.24
	15	AhTE0433	5.629	0.0181046	1.23
	16	AhTE0359	5.409	0.0204954	1.13
	17	AhTE0295	4.534	0.0337935	1.11
	18	AhTE0893	4.766	0.0295643	1.1
	19	AhTE0373	4.637	0.0318498	1.07
	20	AhTE0121	4.451	0.0354555	0.9
	21	AhTE0573	3.966	0.0470595	0.88
Trait	SN	Markers	F(1,n-2)	pr(F)	PVE (%)
R 80	1	AhTE0313	12.087	0.000559337	2.73
	2	AhTE0615	11.027	0.000974518	2.49
	3	AhTE0584	10.569	0.00124026	2.49
	4	AhTE0143	9.474	0.00221762	2.24
	5	AhTE0523	9.459	0.00223509	2.16
	6	AhTE0486	7.384	0.00684704	1.99
	7	AhTE0113	8.379	0.00398861	1.88
	8	AhTE0163	5.122	0.0241163	1.65
	9	AhTE0893	7.058	0.00818415	1.61
	10	AhTE0162	5.046	0.0251859	1.6
	11	AhTE0119	5.571	0.0187074	1.27
	12	AhTE0478	5.244	0.0225106	1.21
	13	AhTE0233	5.927	0.0153128	1.16
	14	AhTE0391	4.903	0.0273266	1.03
	15	AhTE0678	4.739	0.0300292	1.03
	16	AhTE0630	4.536	0.0337545	1.01
	17	AhTE0573	4.354	0.0375069	0.98
	18	AhTE0251	5.234	0.0226294	0.9
	19	AhTE0296	3.867	0.0498943	0.87
	20	AhTE0359	4.113	0.0431643	0.84
	21	AhTE0674	4.051	0.0447606	0.81
	22	AhTE0572	3.875	0.049648	0.72
	23	AhTE0590	3.97	0.0469554	0.67
Trait	SN	Markers	F(1,n-2)	pr(F)	PVE (%)
R 90	1	AhTE0523	39.36	1e-09	8.4
	2	AhTE0599	16.521	5.7218e-05	4.05
	3	AhTE0313	17.371	3.7199e-05	3.88
	4	AhTE0303	13.665	0.000246724	2.98
	5	AhTE0121	12.957	0.000355912	2.79
	6	AhTE0536	10.392	0.00136198	2.41
	7	AhTE0129	9.041	0.00279541	2.28
	8	AhTE0540	8.933	0.00296138	2.04
	9	AhTE0641	8.171	0.00446369	1.86
	10	AhTE0572	8.036	0.00480169	1.83
	11	AhTE0233	7.591	0.00611521	1.7
	12	AhTE0573	6.849	0.00918175	1.7
	13	AhTE0391	8.003	0.00488735	1.67
	14	AhTE0477	6.761	0.0096363	1.63
	15	AhTE0212	6.957	0.00865185	1.61
	16	AhTE0630	7.205	0.00754994	1.61
	17	AhTE0674	7.907	0.00514977	1.49
	18	AhTE0517	5.867	0.0158396	1.35
	19	AhTE0317	5.383	0.0207967	1.24
	20	AhTE0113	4.844	0.0282719	1.09
	21	AhTE0437	4.559	0.0333107	1.01
	22	AhTE0218	4.138	0.0425535	0.95
	23	AhTE0550	4.03	0.0453108	0.92
	24	AhTE0245	3.903	0.0488346	0.89
Trait	SN	Marker	F(1,n-2)	pr(F)	PVE (%)
NPPP	1	AhTE0498	11.205	0.000887616	3.46
	2	AhTE0294	12.374	0.000481712	2.66
	3	AhTE0357	10.038	0.00164308	2.27
	4	AhTE0324	7.805	0.00544339	1.78
	5	AhTE0517	7.325	0.00707106	1.67
	6	AhTE0129	7.328	0.00706105	1.66
	7	AhTE0254	7.257	0.00733809	1.66
	8	AhTE0121	6.77	0.00958884	1.62
	9	AhTE0313	6.827	0.00929503	1.56
	10	AhTE0678	6.366	0.0119928	1.5
	11	AhTE0549	6.623	0.010403	1.49
	12	AhTE0218	6.236	0.0128909	1.43
	13	AhTE0261	4.541	0.0336572	1.36
	14	AhTE0032	6.233	0.0129157	1.36
	15	AhTE0369	5.8	0.0164449	1.31
	16	AhTE0212	5.569	0.018726	1.24
	17	AhTE0006	5.325	0.0214952	1.21
	18	AhTE0416	5.282	0.0220224	1.2
	19	AhTE0661	5.166	0.0235195	1.17
	20	AhTE0477	4.874	0.0277948	1.07
	21	AhTE0373	4.356	0.0374762	1.05
	22	AhTE0389	4.599	0.0325421	1
	23	AhTE0465	4.579	0.0329253	0.91
	24	AhTE0486	4.054	0.0446946	0.65
Trait	SN	Marker	F(1,n-2)	pr(F)	PVE (%)
PYPP	1	AhTE0465	19.917	1.0342e-05	4.21
	2	AhTE0486	14.349	0.000173483	3.23
	3	AhTE0294	13.911	0.000217349	3.04
	4	AhTE0563	15.305	0.000106318	2.71
	5	AhTE0324	11.882	0.00062246	2.66
	6	AhTE0357	10.061	0.00162316	2.33
	7	AhTE0254	10.154	0.00154457	2.31
	8	AhTE0498	7.949	0.00503302	2.14
	9	AhTE0335	8.619	0.00350507	1.94
	10	AhTE0261	6.621	0.0104149	1.64
	11	AhTE0212	7.692	0.00578768	1.59
	12	AhTE0661	6.888	0.0089844	1.58
	13	AhTE0478	6.664	0.0101654	1.49
	14	AhTE0487	6.455	0.0114135	1.47
	15	AhTE0178	5.994	0.0147511	1.37
	16	AhTE0572	6.325	0.0122684	1.35
	17	AhTE0313	5.822	0.0162438	1.34
	18	AhTE0369	5.367	0.0209881	1.24
	19	AhTE0381	5.112	0.0242566	1.17
	20	AhTE0517	5.038	0.0253089	1.16
	21	AhTE0536	4.988	0.0260378	1.15
	22	AhTE0296	4.735	0.0300927	1.13
	23	AhTE0641	4.901	0.0273653	1.13
	24	AhTE0295	4.645	0.0317061	1.1
	25	AhTE0121	4.661	0.0314042	1.09
	26	AhTE0129	6.173	0.0133507	1.08
	27	AhTE0232	4.306	0.0385618	1
	28	AhTE0251	3.935	0.0479268	0.9
Trait	SN	Marker	F(1,n-2)	pr(F)	PVE (%)
SP	1	AhTE0317	16.637	5.3939e-05	3.72
	2	AhTE0501	12.039	0.000573563	2.81
	3	AhTE0107	9.29	0.0024467	2.15
	4	AhTE0113	8.949	0.00293633	2.08
	5	AhTE0003	9.036	0.00280182	2.04
	6	AhTE1016	8.624	0.00349658	1.97
	7	AhTE0005	8.728	0.00330594	1.94
	8	AhTE0313	8.263	0.00424747	1.89
	9	AhTE0483	7.959	0.00500607	1.82
	10	AhTE0540	6.753	0.00968294	1.55
	11	AhTE0251	7.603	0.00607487	1.55
	12	AhTE0517	6.788	0.00949746	1.55
	13	AhTE0324	5.899	0.0155554	1.35
	14	AhTE0129	6.112	0.0138125	1.33
	15	AhTE0586	6.382	0.0118855	1.31
	16	AhTE0119	5.47	0.0198057	1.25
	17	AhTE0222	5.06	0.0249938	1.16
	18	AhTE0212	5.608	0.018323	1.11
	19	AhTE0536	4.137	0.0425766	1.04
	20	AhTE0590	3.941	0.0477521	1.03
	21	AhTE0121	4.649	0.0316214	1.02
	22	AhTE0245	4.332	0.0379895	1.01
	23	AhTE0296	4.68	0.0310744	1
	24	AhTE0486	4.376	0.0370286	0.99
	25	AhTE0549	4.38	0.0369534	0.97
	26	AhTE0641	4.158	0.0420546	0.96
	27	AhTE0391	4.63	0.0319753	0.93
	28	AhTE0295	4.056	0.0446273	0.89
	29	AhTE0055	4.106	0.0433536	0.84
Trait	SN	Marker	F(1,n-2)	pr(F)	PVE (%)
TW	1	AhTE0025	31.8	3.1e-08	6.89
	2	AhTE0278	21.976	3.713e-06	4.74
	3	AhTE0457	19.601	1.2113e-05	4.19
	4	AhTE0563	19.117	1.5441e-05	3.92
	5	AhTE0074	13.266	0.000303287	3.42
	6	AhTE0913	13.717	0.0002402	3.1
	7	AhTE0130	13.652	0.000248408	3.04
	8	AhTE0357	14.513	0.000159466	2.88
	9	AhTE0470	12.23	0.000519155	2.83
	10	AhTE0032	12.224	0.00052077	2.72
	11	AhTE0005	12.089	0.000558805	2.62
	12	AhTE0523	10.939	0.00102075	2.48
	13	AhTE0148	10.341	0.00139936	2.38
	14	AhTE0101	10.325	0.00141135	2.35
	15	AhTE0590	7.11	0.00795541	2.07
	16	AhTE0317	8.218	0.00435172	1.88
	17	AhTE0389	8.808	0.00316676	1.88
	18	AhTE0491	7.737	0.00564853	1.77
	19	AhTE0167	9.218	0.00254149	1.73
	20	AhTE0119	7.028	0.00831941	1.62
	21	AhTE0478	7.007	0.00841956	1.61
	22	AhTE0296	7.041	0.00826072	1.58
	23	AhTE0549	6.852	0.00916569	1.57
	24	AhTE0332	6.867	0.00909321	1.5
	25	AhTE0359	6.219	0.0130165	1.45
	26	AhTE0218	6.032	0.0144408	1.38
	27	AhTE0552	5.772	0.0167053	1.33
	28	AhTE0586	5.043	0.0252261	1.29
	29	AhTE0483	5.461	0.019904	1.25
	30	AhTE0487	5.541	0.0190227	1.23
	31	AhTE0162	8.019	0.00484552	1.2
	32	AhTE0498	5.383	0.0208005	1.12
	33	AhTE0178	4.952	0.026584	1.09
	34	AhTE0607	4.361	0.0373684	1
	35	AhTE0245	4.161	0.0419878	0.96
	36	AhTE0163	6.925	0.00880525	0.81
Trait	SN	Marker	F(1,n-2)	pr(F)	PVE (%)
SMKW	1	AhTE0641	15.526	9.4933e-05	3.48
	2	AhTE0563	12.859	0.000374355	2.82
	3	AhTE0487	10.182	0.00152197	2.32
	4	AhTE0572	10.788	0.00110536	2.13
	5	AhTE0573	7.048	0.00822974	1.76
	6	AhTE0303	7.486	0.00647431	1.68
	7	AhTE0167	6.831	0.00927446	1.61
	8	AhTE0607	6.689	0.010026	1.57
	9	AhTE0191	6.099	0.0139157	1.56
	10	AhTE0501	6.947	0.00869985	1.52
	11	AhTE0335	7.725	0.0056852	1.41
	12	AhTE0357	6.174	0.0133404	1.23
	13	AhTE0300	5.231	0.0226791	1.2
	14	AhTE0457	4.866	0.0279168	1.13
	15	AhTE0296	4.376	0.0370307	1.11
	16	AhTE0254	4.722	0.0303325	1.09
	17	AhTE0189	4.202	0.0409868	1.04
	18	AhTE0050	4.3	0.0387178	1.01
	19	AhTE0491	4.07	0.0442608	0.94
Trait	SN	Marker	F(1,n-2)	pr(F)	PVE (%)
PL	1	AhTE0607	21.556	4.573e-06	4.8
	2	AhTE0278	17.906	2.8383e-05	4.03
	3	AhTE0573	17.769	3.0411e-05	3.96
	4	AhTE0317	17.169	4.12e-05	3.84
	5	AhTE0552	15.535	9.4508e-05	3.5
	6	AhTE0641	15.59	9.1899e-05	3.5
	7	AhTE0005	16.55	5.6363e-05	3.43
	8	AhTE0389	14.878	0.000132218	3.14
	9	AhTE0523	12.768	0.000392508	2.88
	10	AhTE0661	12.535	0.000443077	2.79
	11	AhTE0025	12.225	0.000520469	2.78
	12	AhTE0572	12.838	0.000378574	2.7
	13	AhTE0470	11.547	0.000741648	2.66
	14	AhTE0074	9.734	0.00193063	2.57
	15	AhTE0303	10.58	0.00123345	2.36
	16	AhTE0357	11.573	0.000731917	2.27
	17	AhTE0305	11.509	0.000756837	2.24
	18	AhTE0254	9.668	0.00200008	2.2
	19	AhTE0486	9.115	0.00268685	2.04
	20	AhTE0437	7.981	0.00494639	1.9
	21	AhTE0148	7.663	0.00588144	1.87
	22	AhTE0391	8.541	0.00365619	1.74
	23	AhTE0300	7.209	0.0075359	1.66
	24	AhTE0678	7.446	0.00662016	1.64
	25	AhTE0517	6.767	0.00960753	1.55
	26	AhTE0590	5.838	0.0161036	1.54
	27	AhTE0508	6.484	0.0112356	1.53
	28	AhTE0501	6.881	0.00902149	1.52
	29	AhTE0369	5.555	0.0188727	1.32
	30	AhTE0010	5.889	0.0156501	1.32
	31	AhTE0163	5.602	0.0183854	1.1
	32	AhTE0006	4.711	0.0305115	1.08
	33	AhTE0001	4.503	0.0344121	1.03
	34	AhTE0359	4.491	0.0346383	1.02
	35	AhTE0130	4.244	0.0400018	1
	36	AhTE0162	5.154	0.0236862	0.93
	37	AhTE0893	3.902	0.0488808	0.9
	38	AhTE0283	4.272	0.0393332	0.84
	39	AhTE0233	5.045	0.0251997	0.8
Trait	SN	Marker	F(1,n-2)	pr(F)	PVE (%)
PW	1	AhTE0025	45.624	0	9.61
	2	AhTE0278	21.586	4.505e-06	4.75
	3	AhTE0457	12.207	0.000525389	2.84
	4	AhTE0032	12.258	0.000511599	2.73
	5	AhTE0523	11.195	0.000892397	2.53
	6	AhTE0470	10.633	0.00119917	2.47
	7	AhTE0130	11.138	0.000919311	2.45
	8	AhTE0074	8.253	0.00427072	2.38
	9	AhTE0563	10.246	0.00147176	2.08
	10	AhTE0549	8.67	0.00341035	1.98
	11	AhTE0332	8.411	0.00392011	1.86
	12	AhTE0218	7.731	0.00566683	1.77
	13	AhTE0483	7.066	0.00814977	1.61
	14	AhTE0005	7.03	0.00831002	1.55
	15	AhTE0167	7.465	0.00654967	1.43
	16	AhTE0119	6.123	0.0137277	1.4
	17	AhTE0913	7.785	0.00550175	1.37
	18	AhTE0599	6.003	0.0146802	1.3
	19	AhTE0101	5.355	0.0211282	1.23
	20	AhTE0465	5.256	0.022358	1.17
	21	AhTE0148	5.066	0.024908	1.15
	22	AhTE0357	6.308	0.012383	1.13
	23	AhTE0001	4.818	0.0286996	1.1
	24	AhTE0389	4.243	0.0400225	0.92
	25	AhTE0055	5.085	0.0246406	0.77
Trait	SN	Marker	F(1,n-2)	pr(F)	PVE (%)
50%F	1	AhTE0357	70.337	0	14.22
	2	AhTE0003	16.209	6.7057e-05	3.63
	3	AhTE0200	12.314	0.000496907	2.95
	4	AhTE0303	11.969	0.000595051	2.7
	5	AhTE0563	11.396	0.000803059	2.43
	6	AhTE0584	10.715	0.00114831	2.39
	7	AhTE0478	10.843	0.00107382	2.36
	8	AhTE0552	10.076	0.0016098	2.29
	9	AhTE0499	9.019	0.00282826	2.25
	10	AhTE0573	8.794	0.00319103	2.15
	11	AhTE0498	11.828	0.000640489	1.99
	12	AhTE0107	8.397	0.00394996	1.98
	13	AhTE0163	7.482	0.00649005	1.89
	14	AhTE0615	9.024	0.00281992	1.83
	15	AhTE0465	7.766	0.0055595	1.78
	16	AhTE0162	6.786	0.00950517	1.67
	17	AhTE0483	6.814	0.00936049	1.56
	18	AhTE0212	6.969	0.00859293	1.42
	19	AhTE0006	6.035	0.0144206	1.4
	20	AhTE0121	5.887	0.0156609	1.4
	21	AhTE0129	7.017	0.00836907	1.35
	22	AhTE0536	6.062	0.0142021	1.32
	23	AhTE0305	6.11	0.0138314	1.31
	24	AhTE0661	5.242	0.0225352	1.26
	25	AhTE0586	6.067	0.0141645	1.13
	26	AhTE0359	5.346	0.0212373	1.13
	27	AhTE0893	4.816	0.0287303	1.11
	28	AhTE0590	5.299	0.0218189	1.09
	29	AhTE0571	4.944	0.0266989	1.08
	30	AhTE0486	5.625	0.0181414	1.05
	31	AhTE0074	7.217	0.00750043	1.05
	32	AhTE0055	4.06	0.0445292	0.92
	33	AhTE0501	3.928	0.0481265	0.77
Trait	SN	Marker	F(1,n-2)	pr(F)	PVE (%)
PH	1	AhTE0305	5.435	0.0202035	1.31
	2	AhTE0552	5.822	0.016243	1.29
	3	AhTE0571	5.163	0.0235647	1.18
	4	AhTE0508	4.838	0.0283657	1.14
	5	AhTE0483	4.356	0.0374649	1.01
	6	AhTE0661	3.987	0.0464691	0.94
Trait	SN	Marker	F(1,n-2)	pr(F)	PVE (%)
NPB	1	AhTE0178	14.433	0.000166157	3.24
	2	AhTE0332	12.74	0.000398256	2.85
	3	AhTE0357	12.864	0.000373363	2.77
	4	AhTE0483	10.226	0.00148694	2.32
	5	AhTE0478	9.489	0.0021994	2.11
	6	AhTE0563	9.734	0.00193087	1.78
	7	AhTE0573	8.105	0.00462569	1.73
	8	AhTE0501	6.798	0.00944363	1.51
	9	AhTE0305	5.787	0.016564	1.2
	10	AhTE0107	4.927	0.0269677	1.17
	11	AhTE0389	5.526	0.0191884	1.13
	12	AhTE0465	4.209	0.0408034	1.03
	13	AhTE0303	4.454	0.0353953	0.97
	14	AhTE0391	4.073	0.0441933	0.95
	15	AhTE0498	5.981	0.0148638	0.89
Trait	SN	Marker	F(1,n-2)	pr(F)	PVE (%)
NSB	1	AhTE0357	53.215	0	10.75
	2	AhTE0563	22.786	2.487e-06	4.61
	3	AhTE0478	17.101	4.263e-05	3.72
	4	AhTE0483	11.325	0.000833431	2.57
	5	AhTE0573	10.949	0.00101513	2.48
	6	AhTE0332	9.007	0.00284538	1.96
	7	AhTE0486	8.984	0.00288136	1.86
	8	AhTE0540	8.079	0.00469179	1.84
	9	AhTE0143	9.258	0.00248901	1.72
	10	AhTE0074	8.969	0.00290434	1.68
	11	AhTE0498	9.255	0.00249195	1.65
	12	AhTE0178	6.848	0.00918462	1.54
	13	AhTE0661	6.565	0.0107422	1.53
	14	AhTE0303	6.698	0.00997628	1.52
	15	AhTE0148	5.541	0.0190206	1.41
	16	AhTE0607	5.597	0.0184292	1.36
	17	AhTE0571	5.56	0.0188276	1.34
	18	AhTE0524	5.689	0.0175053	1.31
	19	AhTE0101	5.327	0.0214682	1.22
	20	AhTE0003	5.358	0.021093	1.22
	21	AhTE0045	4.676	0.0311299	1.11
	22	AhTE0305	4.81	0.0288343	1.1
	23	AhTE0552	4.743	0.0299674	1.05
	24	AhTE0556	4.469	0.0350902	1.03
	25	AhTE0167	3.881	0.0494863	0.94
	26	AhTE0501	4.357	0.0374496	0.93
	27	AhTE0005	4.069	0.0443094	0.83
Trait	SN	Marker	F(1,n-2)	pr(F)	PVE (%)
LL	1	AhTE0599	14.197	0.000187543	3.29
	2	AhTE0178	11.306	0.000841577	2.59
	3	AhTE0524	7.402	0.00678039	1.7
	4	AhTE0101	6.011	0.0146123	1.38
	5	AhTE0359	5.3	0.021798	1.28
	6	AhTE0295	5.006	0.0257653	1.22
	7	AhTE0572	4.957	0.0265009	1
	8	AhTE0571	4.055	0.0446712	0.93
	9	AhTE0119	3.906	0.0487411	0.9
Trait	SN	Marker	F(1,n-2)	pr(F)	PVE (%)
LW	1	AhTE0357	15.798	8.2653e-05	3.05
	2	AhTE0303	10.729	0.00114024	2.41
	3	AhTE0254	9.821	0.00184297	2.23
	4	AhTE0590	7.27	0.00728787	1.95
	5	AhTE0119	8.382	0.00398281	1.92
	6	AhTE0584	7.15	0.00778287	1.81
	7	AhTE0599	7.438	0.00664696	1.78
	8	AhTE0615	6.602	0.0105222	1.66
	9	AhTE0893	7.02	0.0083557	1.61
	10	AhTE0369	6.967	0.00860603	1.57
	11	AhTE0508	6.585	0.0106219	1.54
	12	AhTE0189	4.439	0.035705	1.42
	13	AhTE0010	5.993	0.0147636	1.39
	14	AhTE0641	5.477	0.0197293	1.26
	15	AhTE0162	6.683	0.0100603	1.16
	16	AhTE0163	6.551	0.0108233	1.13
	17	AhTE0572	5.535	0.0190911	1.1
	18	AhTE0359	4.682	0.0310382	1.06
	19	AhTE0517	4.104	0.0433943	0.95
Trait	SN	MARKER	F(1,n-2)	pr(F)	PVE (%)
PROT	1	AhTE0523	49.096	0	10.23
	2	AhTE0074	30.277	6.4e-08	8.16
	3	AhTE0317	33.751	1.2e-08	7.28
	4	AhTE0003	32.468	2.3e-08	6.95
	5	AhTE0391	25.21	7.55e-07	5.8
	6	AhTE0661	25.239	7.44e-07	5.7
	7	AhTE0486	26.333	4.36e-07	5.6
	8	AhTE0571	23.808	1.502e-06	5.44
	9	AhTE0163	28.546	1.49e-07	5.4
	10	AhTE0332	25.254	7.39e-07	5.35
	11	AhTE0107	23.935	1.411e-06	5.3
	12	AhTE0162	27.095	3.01e-07	5.12
	13	AhTE0590	22.165	3.381e-06	4.94
	14	AhTE0501	22.604	2.721e-06	4.92
	15	AhTE0540	19.754	1.1223e-05	4.39
	16	AhTE0032	19.552	1.2417e-05	4.34
	17	AhTE0005	19.851	1.0688e-05	4.31
	18	AhTE0517	19.26	1.4368e-05	4.29
	19	AhTE0893	18.493	2.112e-05	4.12
	20	AhTE0303	18.824	1.7884e-05	4.09
	21	AhTE0001	18.452	2.1567e-05	4.09
	22	AhTE0549	18.07	2.613e-05	3.99
	23	AhTE0482	17.737	3.0917e-05	3.96
	24	AhTE0483	16.675	5.2904e-05	3.73
	25	AhTE0218	16.528	5.7013e-05	3.7
	26	AhTE0437	14.888	0.000131581	3.55
	27	AhTE0359	16.966	4.5642e-05	3.54
	28	AhTE0296	15.983	7.5204e-05	3.44
	29	AhTE0586	14.496	0.000160859	3.28
	30	AhTE0572	14.651	0.00014859	3.16
	31	AhTE0245	14.098	0.000197374	3.14
	32	AhTE0524	13.005	0.000347125	2.94
	33	AhTE0189	12.264	0.000509984	2.83
	34	AhTE0478	12.356	0.000486332	2.75
	35	AhTE0237	12.019	0.000579611	2.67
	36	AhTE0178	11.551	0.000740243	2.66
	37	AhTE0550	11.684	0.000690591	2.64
	38	AhTE0119	11	0.000988455	2.48
	39	AhTE0191	12.261	0.000510948	2.47
	40	AhTE0499	10.917	0.00103269	2.46
	41	AhTE0148	11.11	0.000933139	2.39
	42	AhTE0357	11.971	0.000594458	2.39
	43	AhTE0470	10.158	0.00154182	2.34
	44	AhTE0630	9.848	0.00181733	2.32
	45	AhTE0584	9.91	0.00175793	2.25
	46	AhTE0130	9.834	0.00183051	2.23
	47	AhTE0465	10.204	0.00150464	2.22
	48	AhTE0491	9.778	0.00188609	2.22
	49	AhTE0050	9.576	0.0021003	2.16
	50	AhTE0278	9.354	0.00236368	2.11
	51	AhTE0641	8.814	0.00315698	2.01
	52	AhTE0045	8.546	0.00364571	2
	53	AhTE0167	8.334	0.0040877	1.87
	54	AhTE0025	8.221	0.00434353	1.87
	55	AhTE0573	7.392	0.00681696	1.83
	56	AhTE0615	7.089	0.0080451	1.47
	57	AhTE0487	5.742	0.0169947	1.33
	58	AhTE0010	5.406	0.0205332	1.25
	59	AhTE0249	4.118	0.0430332	1.18
	60	AhTE0508	5.375	0.0208917	1.12
	61	AhTE0566	5.504	0.0194295	1.08
	62	AhTE0101	4.65	0.0316068	1.07
	63	AhTE0913	6.179	0.0133036	1.03
	64	AhTE0335	4.114	0.043151	1.02
	65	AhTE0300	4.145	0.0423631	0.96
	66	AhTE0055	4.804	0.0289334	0.75
Trait	SN	MARKER	F(1,n-2)	pr(F)	PVE (%)
OIL	1	AhTE0391	36.071	4e-09	7.7
	2	AhTE0661	22.709	2.583e-06	5.16
	3	AhTE0191	25.866	5.47e-07	5.14
	4	AhTE0261	22.895	2.356e-06	5.09
	5	AhTE0486	22.816	2.45e-06	4.71
	6	AhTE0050	20.692	7.026e-06	4.66
	7	AhTE0437	20.316	8.474e-06	4.61
	8	AhTE0162	19.564	1.234e-05	4.47
	9	AhTE0189	20.581	7.424e-06	4.19
	10	AhTE0335	18.357	2.2615e-05	4.19
	11	AhTE0163	18.76	1.847e-05	4.12
	12	AhTE0416	19.083	1.5708e-05	4.06
	13	AhTE0590	19.479	1.2875e-05	3.94
	14	AhTE0477	16.803	4.958e-05	3.8
	15	AhTE0549	15.664	8.8479e-05	3.49
	16	AhTE0113	15.201	0.000112092	3.41
	17	AhTE0893	14.544	0.000156951	3.27
	18	AhTE0130	13.994	0.000208224	3.24
	19	AhTE0074	9.881	0.00178548	3.24
	20	AhTE0245	13.774	0.000233255	3.12
	21	AhTE0296	13.783	0.000232135	3.08
	22	AhTE1016	13.284	0.000300479	3
	23	AhTE0218	13.25	0.000305752	2.99
	24	AhTE0237	15.263	0.000108598	2.76
	25	AhTE0491	12.08	0.000561387	2.73
	26	AhTE0359	12.723	0.000401719	2.7
	27	AhTE0482	11.717	0.000678746	2.65
	28	AhTE0001	11.16	0.000908922	2.55
	29	AhTE0032	12.046	0.000571455	2.5
	30	AhTE0369	10.724	0.00114332	2.45
	31	AhTE0129	11.536	0.00074619	2.45
	32	AhTE0212	10.083	0.00160406	2.23
	33	AhTE0283	11.135	0.000920508	2.13
	34	AhTE0200	9.743	0.00192152	2.05
	35	AhTE0573	8.033	0.00480941	1.96
	36	AhTE0121	8.899	0.00301624	1.96
	37	AhTE0674	10.079	0.0016077	1.91
	38	AhTE0249	8.577	0.00358549	1.87
	39	AhTE0501	7.232	0.00744061	1.79
	40	AhTE0324	7.648	0.00592807	1.74
	41	AhTE0303	7.504	0.00641396	1.67
	42	AhTE0006	6.9	0.00892926	1.58
	43	AhTE0107	6.822	0.00931916	1.57
	44	AhTE0913	9.139	0.0026518	1.5
	45	AhTE0630	6.654	0.0102239	1.48
	46	AhTE0478	6.458	0.0113952	1.48
	47	AhTE0313	6.123	0.0137297	1.4
	48	AhTE0457	4.895	0.0274519	1.35
	49	AhTE0045	5.676	0.0176356	1.35
	50	AhTE0010	4.859	0.028037	1.16
	51	AhTE0536	5.419	0.0203873	1.1
	52	AhTE0055	7.304	0.00715148	1.07
	53	AhTE0517	4.558	0.0333234	1.05
	54	AhTE0465	4.703	0.0306533	1.02
	55	AhTE0470	4.227	0.0403831	0.99
	56	AhTE0003	4.077	0.0440851	0.94
Trait	SN	MARKER	F(1,n-2)	pr(F)	PVE (%)
ARA	1	AhTE0523	41.383	0	8.76
	2	AhTE0218	35.977	4e-09	7.72
	3	AhTE0549	35.785	5e-09	7.59
	4	AhTE0303	25.673	6.02e-07	5.56
	5	AhTE0913	23.404	1.832e-06	4.5
	6	AhTE0457	19.871	1.0583e-05	4.44
	7	AhTE0189	21.215	5.416e-06	4.37
	8	AhTE0590	18.213	2.4314e-05	4.16
	9	AhTE0191	20.325	8.439e-06	4.14
	10	AhTE0107	18.317	2.3074e-05	4.11
	11	AhTE0032	17.375	3.7122e-05	3.8
	12	AhTE0661	16.951	4.5998e-05	3.8
	13	AhTE0074	14.689	0.000145677	3.8
	14	AhTE0599	17.89	2.8611e-05	3.77
	15	AhTE0416	14.967	0.000126349	3.5
	16	AhTE0482	15.58	9.2367e-05	3.5
	17	AhTE0357	18.112	2.5584e-05	3.43
	18	AhTE0237	17.349	3.7606e-05	3.38
	19	AhTE0437	14.267	0.000180968	3.35
	20	AhTE0050	14.08	0.000199229	3.22
	21	AhTE0162	16.974	4.5462e-05	3.14
	22	AhTE0001	13.508	0.000267545	3.03
	23	AhTE0335	13.086	0.000332805	3.01
	24	AhTE0101	13.114	0.000327977	2.96
	25	AhTE0163	16.715	5.1858e-05	2.9
	26	AhTE0233	12.905	0.000365558	2.87
	27	AhTE0045	12.349	0.00048792	2.83
	28	AhTE0055	16.138	6.9512e-05	2.76
	29	AhTE0470	11.633	0.000708996	2.75
	30	AhTE0586	12.222	0.000521285	2.72
	31	AhTE0005	10.211	0.00149908	2.6
	32	AhTE0222	10.619	0.0012083	2.43
	33	AhTE0486	10.244	0.00147313	2.36
	34	AhTE0517	9.85	0.00181517	2.24
	35	AhTE0278	9.978	0.00169601	2.22
	36	AhTE0501	9.254	0.00249333	2.1
	37	AhTE0641	9.114	0.00268715	2.08
	38	AhTE0359	10.167	0.00153432	2
	39	AhTE0465	8.72	0.00332032	1.93
	40	AhTE0167	10.726	0.00114211	1.91
	41	AhTE0300	8.256	0.00426325	1.89
	42	AhTE0129	5.355	0.0211299	1.88
	43	AhTE0261	10.941	0.00101976	1.84
	44	AhTE0130	8.063	0.00473158	1.83
	45	AhTE0003	8.024	0.00483188	1.81
	46	AhTE0025	7.627	0.00599693	1.74
	47	AhTE0571	7.569	0.00619002	1.72
	48	AhTE0893	7.377	0.00687412	1.69
	49	AhTE0678	6.571	0.0107063	1.49
	50	AhTE0328	6.211	0.0130686	1.48
	51	AhTE0121	5.491	0.0195652	1.42
	52	AhTE0630	5.883	0.0156951	1.38
	53	AhTE0317	5.716	0.0172376	1.31
	54	AhTE0391	5.111	0.0242745	1.25
	55	AhTE0143	6.038	0.0143958	1.25
	56	AhTE0572	5.587	0.0185348	1.07
	57	AhTE0369	4.335	0.0379313	1.02
	58	AhTE0584	4.858	0.0280394	1.01
	59	AhTE1016	4.054	0.0446935	0.93
	60	AhTE0200	5.322	0.0215346	0.92
	61	AhTE0615	4.065	0.0444118	0.69
Trait	SN	MARKER	F(1,n-2)	pr(F)	PVE (%)
BEH	1	AhTE0191	47.378	0	9.74
	2	AhTE0074	24.547	1.045e-06	6.27
	3	AhTE0523	28.6	1.45e-07	6.22
	4	AhTE0218	28.479	1.54e-07	6.21
	5	AhTE0549	28.33	1.65e-07	6.17
	6	AhTE0391	28.101	1.84e-07	6.15
	7	AhTE0303	27.589	2.37e-07	6.11
	8	AhTE0416	26.916	3.28e-07	5.99
	9	AhTE0107	27.082	3.03e-07	5.91
	10	AhTE0237	29.805	8.1e-08	5.9
	11	AhTE0189	29.458	9.6e-08	5.78
	12	AhTE0335	25.067	8.1e-07	5.49
	13	AhTE0050	22.209	3.308e-06	4.94
	14	AhTE0001	22.16	3.389e-06	4.91
	15	AhTE0913	23.022	2.213e-06	4.74
	16	AhTE0599	21.693	4.272e-06	4.69
	17	AhTE0261	23.452	1.79e-06	4.57
	18	AhTE0437	19.249	1.4451e-05	4.46
	19	AhTE0661	18.836	1.7779e-05	4.22
	20	AhTE0457	19.474	1.2909e-05	4.17
	21	AhTE0032	18.85	1.7655e-05	4
	22	AhTE0101	15.903	7.8362e-05	3.57
	23	AhTE0482	15.853	8.035e-05	3.55
	24	AhTE0055	17.46	3.5549e-05	3.23
	25	AhTE0501	15.088	0.000118761	3.21
	26	AhTE0233	11.854	0.000631914	2.97
	27	AhTE0317	12.981	0.000351376	2.93
	28	AhTE0571	11.736	0.000672097	2.7
	29	AhTE0508	11.236	0.0008734	2.65
	30	AhTE0465	11.228	0.000876767	2.54
	31	AhTE0615	11.172	0.000903066	2.43
	32	AhTE0584	10.401	0.00135586	2.27
	33	AhTE0249	8.278	0.00421231	2.21
	34	AhTE0200	12.299	0.000500935	2.2
	35	AhTE0005	8.281	0.00420584	2.13
	36	AhTE0003	9.301	0.00243171	2.1
	37	AhTE0641	9.067	0.00275554	2.07
	38	AhTE0357	11.812	0.000645943	2.03
	39	AhTE0222	8.689	0.0033748	2
	40	AhTE0143	7.572	0.00618022	1.87
	41	AhTE0590	6.76	0.00964145	1.86
	42	AhTE0607	8.107	0.00461988	1.83
	43	AhTE0167	9.005	0.00284933	1.82
	44	AhTE0045	7.856	0.00529313	1.8
	45	AhTE0486	9.057	0.00277072	1.76
	46	AhTE0278	7.853	0.00530177	1.73
	47	AhTE0283	8.494	0.00374976	1.71
	48	AhTE0573	7.66	0.00589007	1.71
	49	AhTE0586	6.87	0.00907411	1.57
	50	AhTE0566	8.41	0.00392334	1.54
	51	AhTE0572	6.489	0.0111998	1.52
	52	AhTE0470	6.314	0.0123425	1.49
	53	AhTE0499	6.528	0.0109625	1.49
	54	AhTE0678	5.995	0.014743	1.36
	55	AhTE0300	5.88	0.0157268	1.36
	56	AhTE0162	6.666	0.0101571	1.13
	57	AhTE0113	4.831	0.0284845	1.1
	58	AhTE0130	4.659	0.0314443	1.09
	59	AhTE0163	6.52	0.011011	1.04
	60	AhTE0359	4.853	0.0281263	0.99
	61	AhTE0483	4.268	0.0394385	0.98
	62	AhTE0164	3.928	0.0481187	0.91
Trait	SN	MARKER	F(1,n-2)	pr(F)	PVE (%)
ECO	1	AhTE0523	72.367	0	14.41
	2	AhTE0517	25.335	7.1e-07	5.56
	3	AhTE0167	15.629	9.0092e-05	3.24
	4	AhTE0563	14.422	0.000167087	3.22
	5	AhTE0164	13.748	0.000236408	3.1
	6	AhTE0913	12.207	0.000525357	2.29
	7	AhTE0457	9.928	0.0017412	2.24
	8	AhTE0101	8.704	0.00334927	1.98
	9	AhTE0055	10.635	0.00119807	1.95
	10	AhTE0586	7.455	0.00658471	1.92
	11	AhTE0487	7.771	0.00554568	1.73
	12	AhTE0478	7.334	0.00703627	1.67
	13	AhTE0249	4.845	0.028265	1.27
	14	AhTE0025	5.372	0.0209364	1.23
	15	AhTE0006	4.696	0.0307893	1.09
	16	AhTE0499	4.044	0.0449531	0.88
	17	AhTE0163	4.136	0.0425903	0.79
Trait	SN	MARKER	F(1,n-2)	pr(F)	PVE (%)
LIG	1	AhTE0523	39.241	1e-09	8.35
	2	AhTE0517	24.067	1.323e-06	5.3
	3	AhTE0586	13.081	0.000333625	3.52
	4	AhTE0563	11.29	0.000848757	2.67
	5	AhTE0167	12.548	0.000439914	2.55
	6	AhTE0164	10.132	0.00156328	2.3
	7	AhTE0486	9.819	0.00184585	2.19
	8	AhTE0055	10.027	0.00165219	2.06
	9	AhTE0478	6.879	0.00902967	1.61
	10	AhTE0661	6.588	0.0106036	1.51
	11	AhTE0457	6.15	0.0135257	1.5
	12	AhTE0477	6.266	0.0126761	1.43
	13	AhTE0261	4.155	0.042118	1.34
	14	AhTE0913	7.583	0.00614257	1.27
	15	AhTE0357	4.982	0.0261247	1.08
	16	AhTE0245	4.635	0.0318902	1.07
	17	AhTE0540	4.449	0.0354897	1.02
	18	AhTE0006	4.286	0.0390182	1
	19	AhTE0599	4.413	0.0362559	0.89
	20	AhTE0163	4.6	0.0325399	0.83
Trait	SN	MARKER	F(1,n-2)	pr(F)	PVE (%)
LIN	1	AhTE0391	67.779	0	13.51
	2	AhTE0523	50.424	0	10.47
	3	AhTE0303	31.826	3.1e-08	6.95
	4	AhTE0590	19.819	1.0863e-05	5.18
	5	AhTE0913	24.922	8.69e-07	5.18
	6	AhTE0191	20.784	6.712e-06	5.08
	7	AhTE0163	23.367	1.866e-06	4.28
	8	AhTE0437	18.16	2.4978e-05	4.16
	9	AhTE0162	22.037	3.601e-06	3.86
	10	AhTE0457	16.871	4.7894e-05	3.74
	11	AhTE0893	16.464	5.8891e-05	3.69
	12	AhTE0508	15.552	9.3698e-05	3.65
	13	AhTE0101	15.782	8.3345e-05	3.54
	14	AhTE0010	15.293	0.000106944	3.47
	15	AhTE0107	15.26	0.000108771	3.44
	16	AhTE0607	15.261	0.00010871	3.39
	17	AhTE0573	14.629	0.000150251	3.18
	18	AhTE0359	13.17	0.000318608	3.12
	19	AhTE0641	12.999	0.000348251	2.93
	20	AhTE0572	13.248	0.000306002	2.81
	21	AhTE0317	11.578	0.000730046	2.62
	22	AhTE0283	13.833	0.000226238	2.59
	23	AhTE0055	14.522	0.000158756	2.53
	24	AhTE0517	11.085	0.000945435	2.51
	25	AhTE0254	10.909	0.00103693	2.47
	26	AhTE0164	10.746	0.00113	2.44
	27	AhTE0305	10.503	0.00128432	2.39
	28	AhTE0167	11.098	0.000938817	2.33
	29	AhTE0586	11.301	0.000843886	2.25
	30	AhTE0335	8.76	0.00324944	2.17
	31	AhTE0050	9.056	0.00277191	2.07
	32	AhTE0661	8.788	0.00320125	1.99
	33	AhTE0483	8.43	0.00388102	1.92
	34	AhTE0032	8.622	0.00349998	1.86
	35	AhTE0552	7.925	0.00510094	1.84
	36	AhTE0599	8.361	0.00402905	1.81
	37	AhTE0218	7.735	0.00565368	1.77
	38	AhTE0549	7.167	0.00771125	1.71
	39	AhTE0416	7.65	0.00592129	1.7
	40	AhTE0674	6.862	0.00911515	1.6
	41	AhTE0389	6.946	0.0087033	1.52
	42	AhTE0249	6.997	0.00846491	1.5
	43	AhTE0357	8.304	0.00415384	1.49
	44	AhTE0005	5.01	0.0257156	1.41
	45	AhTE0189	6.291	0.0125047	1.32
	46	AhTE0571	5.486	0.0196226	1.32
	47	AhTE0222	5.428	0.0202727	1.26
	48	AhTE0324	5.472	0.0197751	1.26
	49	AhTE0001	5.187	0.023245	1.22
	50	AhTE0113	5.16	0.0236092	1.15
	51	AhTE0482	4.927	0.0269674	1.14
	52	AhTE0556	4.511	0.0342553	1.04
	53	AhTE0332	4.514	0.0341844	1.04
	54	AhTE0045	4.481	0.0348376	1.02
	55	AhTE0465	4.097	0.0435888	1
	56	AhTE0200	3.959	0.047253	0.97
	57	AhTE0237	5.041	0.0252667	0.96
	58	AhTE0278	4.398	0.0365676	0.93
	59	AhTE0261	3.864	0.0499789	0.8
	60	AhTE0129	4.181	0.0414782	0.77
Trait	SN	MARKER	F(1,n-2)	pr(F)	PVE (%)
OLE	1	AhTE0391	61.259	0	12.44
	2	AhTE0191	28.609	1.44e-07	6.54
	3	AhTE0303	24.024	1.35e-06	5.37
	4	AhTE0523	23.82	1.493e-06	5.23
	5	AhTE0508	22.577	2.757e-06	5.16
	6	AhTE0913	24.067	1.322e-06	4.98
	7	AhTE0107	18.244	2.3943e-05	4.09
	8	AhTE0437	17.523	3.4446e-05	4.02
	9	AhTE0457	16.839	4.8697e-05	3.79
	10	AhTE0590	12.511	0.000448584	3.45
	11	AhTE0055	18.075	2.6074e-05	3.41
	12	AhTE0607	15.001	0.000124161	3.35
	13	AhTE0599	14.422	0.000167085	3.2
	14	AhTE0416	14.564	0.000155329	3.18
	15	AhTE0335	13.464	0.00027372	3.14
	16	AhTE0218	13.65	0.000248596	3.08
	17	AhTE0549	13.174	0.000317983	3.05
	18	AhTE0283	14.808	0.000137077	2.86
	19	AhTE0163	15.02	0.000122994	2.82
	20	AhTE0674	12.818	0.000382519	2.75
	21	AhTE0101	12.07	0.0005643	2.73
	22	AhTE0113	12.422	0.000469937	2.73
	23	AhTE0249	12.355	0.000486376	2.69
	24	AhTE0010	11.612	0.000716823	2.69
	25	AhTE0573	12.074	0.00056312	2.55
	26	AhTE0162	13.938	0.000214341	2.46
	27	AhTE0050	10.675	0.00117293	2.44
	28	AhTE0324	10.366	0.0013806	2.36
	29	AhTE0189	11.52	0.000752377	2.31
	30	AhTE0305	10.014	0.00166372	2.26
	31	AhTE0121	10.372	0.00137648	2.23
	32	AhTE0032	10.452	0.00131922	2.2
	33	AhTE0893	9.676	0.00199114	2.2
	34	AhTE0237	10.819	0.0010873	2.11
	35	AhTE0167	10.141	0.00155588	2.08
	36	AhTE0129	9.391	0.00231778	2
	37	AhTE0359	8.414	0.00391549	2
	38	AhTE0641	8.617	0.00350871	1.96
	39	AhTE0164	8.556	0.00362615	1.95
	40	AhTE0254	8.505	0.00372785	1.94
	41	AhTE0261	8.846	0.00310245	1.86
	42	AhTE1016	7.905	0.005154	1.81
	43	AhTE0482	7.882	0.0052198	1.8
	44	AhTE0661	7.786	0.00550038	1.79
	45	AhTE0233	7.094	0.008023	1.79
	46	AhTE0006	7.655	0.00590678	1.73
	47	AhTE0586	8.586	0.00356824	1.68
	48	AhTE0571	6.609	0.0104843	1.65
	49	AhTE0572	7.235	0.00742646	1.55
	50	AhTE0001	6.465	0.0113496	1.52
	51	AhTE0074	4.762	0.0296387	1.51
	52	AhTE0552	6.556	0.0107907	1.5
	53	AhTE0465	5.92	0.0153791	1.47
	54	AhTE0200	6.226	0.0129649	1.42
	55	AhTE0300	5.898	0.0155709	1.36
	56	AhTE0478	5.777	0.0166588	1.33
	57	AhTE0313	5.778	0.0166485	1.33
	58	AhTE0483	5.746	0.0169502	1.32
	59	AhTE0317	5.599	0.0184158	1.29
	60	AhTE0389	5.839	0.0160878	1.28
	61	AhTE0678	5.615	0.0182502	1.28
	62	AhTE0357	7.227	0.00746092	1.28
	63	AhTE0294	4.681	0.0310459	1.19
	64	AhTE0222	4.897	0.027435	1.14
	65	AhTE0369	4.857	0.0280669	1.13
	66	AhTE0212	5.823	0.0162317	1.03
	67	AhTE0251	4.367	0.0372371	0.85
Trait	SN	MARKER	F(1,n-2)	pr(F)	PVE (%)
PAL	1	AhTE0391	48.72	0	10.24
	2	AhTE0523	45.625	0	9.58
	3	AhTE0590	16.711	5.1956e-05	4.33
	4	AhTE0163	22.229	3.275e-06	4.29
	5	AhTE0162	21.58	4.518e-06	4.1
	6	AhTE0893	17.214	4.0267e-05	3.85
	7	AhTE0191	14.396	0.000169314	3.71
	8	AhTE0303	16.342	6.2649e-05	3.6
	9	AhTE0010	14.173	0.000189956	3.2
	10	AhTE0359	12.942	0.000358705	3.08
	11	AhTE0483	13.328	0.000293634	3
	12	AhTE0573	13.398	0.00028316	2.97
	13	AhTE0167	11.433	0.000787463	2.92
	14	AhTE0332	12.452	0.000462524	2.88
	15	AhTE0913	13.13	0.000325344	2.63
	16	AhTE0317	11.226	0.000877639	2.54
	17	AhTE0674	9.651	0.00201774	2.46
	18	AhTE0572	10.623	0.00120559	2.27
	19	AhTE0437	9.094	0.00271652	2.15
	20	AhTE0055	10.432	0.00133369	1.97
	21	AhTE0641	8.129	0.00456634	1.86
	22	AhTE0101	8.035	0.00480346	1.83
	23	AhTE0305	7.483	0.00648674	1.78
	24	AhTE0477	6.794	0.00946219	1.61
	25	AhTE0508	6.61	0.0104754	1.61
	26	AhTE0107	6.931	0.00877604	1.59
	27	AhTE0517	6.402	0.0117557	1.47
	28	AhTE0283	7.707	0.00574126	1.41
	29	AhTE0457	6.687	0.0100378	1.35
	30	AhTE0586	7.11	0.00795487	1.31
	31	AhTE0571	4.683	0.0310074	1.28
	32	AhTE0661	5.35	0.0211902	1.25
	33	AhTE0164	5.209	0.0229563	1.2
	34	AhTE0222	5.015	0.0256388	1.16
	35	AhTE0254	5.018	0.025599	1.15
	36	AhTE0607	4.921	0.0270504	1.09
	37	AhTE0212	5.121	0.0241328	0.93
	38	AhTE0324	4.025	0.0454546	0.93
	39	AhTE0251	3.868	0.0498618	0.67
	40	AhTE0129	4.137	0.0425787	0.56
Trait	SN	MARKER	F(1,n-2)	pr(F)	PVE (%)
STE	1	AhTE0523	56.243	0	11.55
	2	AhTE0590	28.097	1.85e-07	5.89
	3	AhTE0163	23.789	1.516e-06	4.46
	4	AhTE0162	23.054	2.178e-06	4.41
	5	AhTE0300	19.166	1.5066e-05	4.27
	6	AhTE0586	16.363	6.2002e-05	3.85
	7	AhTE0357	19.713	1.1454e-05	3.49
	8	AhTE0470	12.856	0.000374966	3.04
	9	AhTE0517	12.499	0.000451356	2.82
	10	AhTE0893	12.282	0.000505402	2.78
	11	AhTE0107	12.245	0.00051523	2.77
	12	AhTE0303	11.2	0.000889807	2.52
	13	AhTE0218	10.907	0.00103797	2.47
	14	AhTE0359	11.558	0.000737409	2.43
	15	AhTE0457	9.067	0.00275594	2.32
	16	AhTE0050	10.081	0.00160568	2.29
	17	AhTE0549	10.005	0.00167178	2.26
	18	AhTE0074	8.853	0.00309146	2.25
	19	AhTE0025	9.048	0.00278363	2.06
	20	AhTE0572	10.23	0.00148357	2.05
	21	AhTE0278	8.907	0.00300226	1.97
	22	AhTE0913	11.893	0.000619113	1.94
	23	AhTE0101	8.4	0.00394387	1.92
	24	AhTE0032	7.861	0.00527881	1.87
	25	AhTE0005	7.067	0.00814343	1.8
	26	AhTE0599	8.197	0.00440127	1.69
	27	AhTE0641	6.796	0.00945253	1.56
	28	AhTE0055	9.543	0.00213707	1.52
	29	AhTE0167	8.36	0.00402913	1.51
	30	AhTE0482	6.317	0.012324	1.45
	31	AhTE0328	5.148	0.0237624	1.27
	32	AhTE0571	5.86	0.0158986	1.26
	33	AhTE0317	5.384	0.0207859	1.24
	34	AhTE0563	4.679	0.0310879	1.19
	35	AhTE0164	5.02	0.0255721	1.15
	36	AhTE0045	4.61	0.0323464	1.11
	37	AhTE0191	4.706	0.030609	1.08
	38	AhTE0437	4.081	0.0439867	1.02
	39	AhTE0501	4.252	0.0398141	0.97
	40	AhTE0237	4.021	0.0455548	0.95
	41	AhTE0001	4.004	0.0460291	0.92
	42	AhTE0233	3.996	0.0462439	0.79
Trait	SN	MARKER	F(1,n-2)	pr(F)	PVE (%)
O/L	1	AhTE0391	59.311	0	12.05
	2	AhTE0523	31.663	3.3e-08	6.84
	3	AhTE0303	27.794	2.14e-07	6.13
	4	AhTE0191	22.649	2.66e-06	5.43
	5	AhTE0913	22.865	2.391e-06	4.73
	6	AhTE0590	17.091	4.2852e-05	4.46
	7	AhTE0437	17.924	2.8126e-05	4.11
	8	AhTE0163	19.921	1.0321e-05	3.78
	9	AhTE0508	15.508	9.5828e-05	3.63
	10	AhTE0107	16.012	7.4104e-05	3.61
	11	AhTE0457	15.128	0.00011638	3.48
	12	AhTE0162	18.66	1.9419e-05	3.36
	13	AhTE0893	13.718	0.000240091	3.09
	14	AhTE0573	14.255	0.000182111	3.08
	15	AhTE0607	13.54	0.000263219	3.01
	16	AhTE0010	13.023	0.000343892	2.99
	17	AhTE0101	12.784	0.000389318	2.89
	18	AhTE0359	11.484	0.000766732	2.73
	19	AhTE0055	13.84	0.000225453	2.45
	20	AhTE0599	10.694	0.00116127	2.35
	21	AhTE0641	10.284	0.00144185	2.34
	22	AhTE0283	12.034	0.00057503	2.26
	23	AhTE0317	9.826	0.00183856	2.23
	24	AhTE0050	9.656	0.00201218	2.2
	25	AhTE0305	9.719	0.00194583	2.19
	26	AhTE0249	9.685	0.00198165	2.11
	27	AhTE0218	9.14	0.00265093	2.08
	28	AhTE0335	8.413	0.00391759	2.07
	29	AhTE0164	9.07	0.00275216	2.07
	30	AhTE0572	9.817	0.00184753	2.05
	31	AhTE0254	8.631	0.00348302	1.97
	32	AhTE0549	8.227	0.00433011	1.94
	33	AhTE0483	8.367	0.00401391	1.91
	34	AhTE0674	7.7	0.00576339	1.82
	35	AhTE0167	8.893	0.00302536	1.8
	36	AhTE0032	8.192	0.00441421	1.77
	37	AhTE0661	7.767	0.00555742	1.77
	38	AhTE0324	7.675	0.00584255	1.76
	39	AhTE0416	7.873	0.0052463	1.75
	40	AhTE0552	7.52	0.00635782	1.74
	41	AhTE0586	8.973	0.00289779	1.73
	42	AhTE0357	8.774	0.00322544	1.53
	43	AhTE0517	6.482	0.0112422	1.49
	44	AhTE0113	6.512	0.0110606	1.44
	45	AhTE0482	6.269	0.0126538	1.44
	46	AhTE0074	4.743	0.0299622	1.43
	47	AhTE0571	5.801	0.0164366	1.4
	48	AhTE0189	6.809	0.00938414	1.38
	49	AhTE0615	4.635	0.0318884	1.26
	50	AhTE0001	5.3	0.0217991	1.24
	51	AhTE0005	3.872	0.0497489	1.16
	52	AhTE0465	4.439	0.035702	1.11
	53	AhTE0006	4.675	0.0311637	1.07
	54	AhTE0237	5.627	0.0181221	1.04
	55	AhTE0121	4.799	0.0290085	1.03
	56	AhTE0389	4.701	0.0306984	1.01
	57	AhTE0261	4.779	0.0293495	1
	58	AhTE1016	4.102	0.0434454	0.94
	59	AhTE0129	4.966	0.0263634	0.93
Trait	SN	Marker	F(1,n-2)	pr(F)	PVE (%)
BP	1	AhTE0357	198.694	0	32.27
	2	AhTE0552	16.17	6.8388e-05	3.65
	3	AhTE0478	13.8	0.000230166	3.01
	4	AhTE0332	13.216	0.000311138	2.95
	5	AhTE0465	13.219	0.000310722	2.89
	6	AhTE0661	12.335	0.000491563	2.87
	7	AhTE0563	11.284	0.000851498	2.52
	8	AhTE0163	10.347	0.00139469	2.48
	9	AhTE0162	9.958	0.00171381	2.41
	10	AhTE0483	10.633	0.00119898	2.41
	11	AhTE0200	10.647	0.00119047	2.2
	12	AhTE0003	8.96	0.0029185	2.02
	13	AhTE0486	10.822	0.00108559	1.99
	14	AhTE0317	7.797	0.00546538	1.78
	15	AhTE0590	8.313	0.00413446	1.7
	16	AhTE0457	5.712	0.0172749	1.6
	17	AhTE0305	7.641	0.00594964	1.58
	18	AhTE0074	8.045	0.00477861	1.58
	19	AhTE0006	6.237	0.0128801	1.45
	20	AhTE0893	6.289	0.0125189	1.44
	21	AhTE0005	5.096	0.0244779	1.29
	22	AhTE0517	5.411	0.0204752	1.24
	23	AhTE0573	5.996	0.0147387	1.18
	24	AhTE0584	4.803	0.0289438	1.08
	25	AhTE0470	4.479	0.0348809	1.06
	26	AhTE0499	4.286	0.0390166	1.06
	27	AhTE0498	6.302	0.0124252	1.03
	28	AhTE0607	4.12	0.0429927	1.01
	29	AhTE0477	4.444	0.0356099	1.01
	30	AhTE0191	3.944	0.0476665	0.92
	31	AhTE0913	5.857	0.0159305	0.91
	32	AhTE0571	4.045	0.0449329	0.9
	33	AhTE0359	4.044	0.0449436	0.9
	34	AhTE0222	3.874	0.0496823	0.9
	35	AhTE0389	4.456	0.0353489	0.85
	36	AhTE0055	4.295	0.0388293	0.64
Trait	SN	Marker	F(1,n-2)	pr(F)	PVE (%)
GH	1	AhTE0119	21.438	4.849e-06	4.75
	2	AhTE0278	15.17	0.000113893	3.4
	3	AhTE0540	13.995	0.00020813	3.15
	4	AhTE0470	13.802	0.000229918	3.07
	5	AhTE0550	12.323	0.000494553	2.79
	6	AhTE0630	11.074	0.000950914	2.47
	7	AhTE0305	10.135	0.00156068	2.31
	8	AhTE0615	6.137	0.0136189	2.02
	9	AhTE0501	8.048	0.00477188	1.82
	10	AhTE0607	7.216	0.00750727	1.7
	11	AhTE0148	7.094	0.00802254	1.7
	12	AhTE0465	6.937	0.0087477	1.6
	13	AhTE0045	5.461	0.0199009	1.29
	14	AhTE0317	5.387	0.0207502	1.24
	15	AhTE0508	5.055	0.0250562	1.16
	16	AhTE0357	4.427	0.0359479	1.1
	17	AhTE0025	4.502	0.0344229	1.04
	18	AhTE0055	4.381	0.0369198	1.01
	19	AhTE0523	4.283	0.0390985	0.98
	20	AhTE0249	5	0.0258545	0.96
Trait	SN	Marker	F(1,n-2)	pr(F)	PVE (%)
LC	1	AhTE0143	21.573	4.534e-06	4.57
	2	AhTE0261	17.942	2.7879e-05	4.39
	3	AhTE0599	17.995	2.7135e-05	4.19
	4	AhTE0678	14.191	0.000188203	3.19
	5	AhTE0335	14.804	0.000137386	3.03
	6	AhTE0501	12.688	0.000409138	2.74
	7	AhTE0416	11.505	0.000758391	2.61
	8	AhTE0130	10.623	0.00120591	2.51
	9	AhTE0025	10.476	0.00130307	2.38
	10	AhTE0237	8.403	0.00393754	1.75
	11	AhTE0615	10.344	0.00139731	1.73
	12	AhTE0573	5.623	0.018171	1.67
	13	AhTE1016	7.138	0.00783493	1.63
	14	AhTE0571	7.363	0.00692517	1.63
	15	AhTE0233	9.043	0.00279219	1.59
	16	AhTE0584	8.557	0.00362447	1.46
	17	AhTE0369	6.365	0.0119977	1.4
	18	AhTE0499	5.984	0.0148398	1.4
	19	AhTE0357	5.205	0.0230156	1.35
	20	AhTE0482	5.651	0.0178793	1.3
	21	AhTE0189	6.872	0.00906513	1.23
	22	AhTE0517	5.242	0.0225313	1.2
	23	AhTE0381	4.19	0.0412609	0.97
	24	AhTE0191	5.065	0.0249185	0.95
	25	AhTE0478	3.882	0.0494358	0.87
	26	AhTE0674	3.94	0.0477939	0.79
Trait	SN	Marker	F(1,n-2)	pr(F)	PVE (%)
LS	1	AhTE0357	52.175	0	10.04
	2	AhTE0254	17.967	2.7526e-05	4.01
	3	AhTE0563	14.879	0.000132156	3.12
	4	AhTE0641	13.564	0.0002599	3.06
	5	AhTE0303	10.971	0.00100386	2.45
	6	AhTE0478	9.884	0.00178242	2.2
	7	AhTE0572	9.144	0.00264481	2.14
	8	AhTE0369	9.377	0.00233485	2.14
	9	AhTE0233	7.643	0.00594339	2.02
	10	AhTE0584	7.877	0.0052343	1.9
	11	AhTE0599	7.983	0.00494197	1.9
	12	AhTE0005	7.38	0.00686	1.77
	13	AhTE0317	6.452	0.0114346	1.48
	14	AhTE0549	6.835	0.00925525	1.47
	15	AhTE0893	6.046	0.0143331	1.39
	16	AhTE0373	5.834	0.0161327	1.32
	17	AhTE0590	5.778	0.016654	1.3
	18	AhTE0630	5.769	0.0167381	1.3
	19	AhTE0006	5.609	0.0183112	1.27
	20	AhTE0491	5.411	0.0204796	1.24
	21	AhTE0294	4.115	0.0431154	1.21
	22	AhTE0163	5.006	0.0257703	1.19
	23	AhTE0465	5.145	0.023802	1.19
	24	AhTE0305	5.658	0.0178089	1.18
	25	AhTE0523	5.005	0.0257841	1.15
	26	AhTE0162	4.843	0.0282906	1.13
	27	AhTE0328	4.517	0.034129	1.09
	28	AhTE0218	4.683	0.0310094	1.08
	29	AhTE0615	5.044	0.0252114	1.08
	30	AhTE0517	4.527	0.0339381	1.04
	31	AhTE0296	4.474	0.0349869	1.03
	32	AhTE0498	3.943	0.0477121	0.99
	33	AhTE0245	4.03	0.0453205	0.96
Trait	SN	Marker	F(1,n-2)	pr(F)	PVE (%)
PC	1	AhTE0437	45.62	0	9.69
	2	AhTE0303	23.851	1.47e-06	5.22
	3	AhTE0552	23.376	1.858e-06	5.11
	4	AhTE0010	20.902	6.329e-06	4.68
	5	AhTE0573	19.914	1.0358e-05	4.35
	6	AhTE0486	20.667	7.115e-06	4.12
	7	AhTE0335	17.872	2.8872e-05	3.86
	8	AhTE0661	15.256	0.000108966	3.41
	9	AhTE0391	14.817	0.000136442	3.26
	10	AhTE0540	12.214	0.000523501	2.76
	11	AhTE0317	10.608	0.0012154	2.41
	12	AhTE0305	11.437	0.00078563	2.35
	13	AhTE0501	9.75	0.00191444	2.17
	14	AhTE0607	9.708	0.00195779	2.09
	15	AhTE0254	8.609	0.00352367	1.96
	16	AhTE0433	7.605	0.0060699	1.78
	17	AhTE0572	7.677	0.00583533	1.67
	18	AhTE0189	5.371	0.0209424	1.58
	19	AhTE0563	6.604	0.0105125	1.58
	20	AhTE0233	6.032	0.0144394	1.45
	21	AhTE0416	5.595	0.01845	1.34
	22	AhTE0003	5.566	0.0187553	1.27
	23	AhTE0332	5.23	0.0226915	1.26
	24	AhTE0517	5.259	0.0223107	1.21
	25	AhTE0373	5.189	0.0232144	1.14
	26	AhTE0630	4.744	0.0299386	1.08
	27	AhTE0483	4.578	0.0329413	1.06
	28	AhTE0164	4.38	0.0369419	1.01
	29	AhTE0508	4.282	0.0391108	1.01
	30	AhTE0191	4.186	0.0413572	0.99
	31	AhTE0641	4.259	0.0396415	0.98
	32	AhTE0212	5.043	0.025235	0.96
	33	AhTE0283	4.048	0.0448428	0.79
Trait	SN	Marker	F(1,n-2)	pr(F)	PVE (%)
PR	1	AhTE0317	30.593	5.5e-08	6.64
	2	AhTE0005	26.715	3.62e-07	5.67
	3	AhTE0113	24.162	1.262e-06	5.46
	4	AhTE1016	21.344	5.079e-06	4.73
	5	AhTE0540	17.311	3.8333e-05	3.87
	6	AhTE0517	13.867	0.000222362	3.12
	7	AhTE0129	11.618	0.000714795	2.99
	8	AhTE0498	9.303	0.00242885	2.74
	9	AhTE0523	11.948	0.000601619	2.7
	10	AhTE0148	10.63	0.00120146	2.51
	11	AhTE0300	10.39	0.00136355	2.35
	12	AhTE0278	10.241	0.00147528	2.31
	13	AhTE0189	8.241	0.00429843	2.28
	14	AhTE0121	9.888	0.00177932	2.25
	15	AhTE0200	8.608	0.00352522	2.2
	16	AhTE0335	9.42	0.00228186	2.1
	17	AhTE0416	9.392	0.00231615	2.07
	18	AhTE0212	8.569	0.00360032	2.04
	19	AhTE0254	8.684	0.00338496	1.98
	20	AhTE0313	8.516	0.00370567	1.94
	21	AhTE0674	11.126	0.000925303	1.81
	22	AhTE0536	6.936	0.00875353	1.8
	23	AhTE0237	6.567	0.0107261	1.72
	24	AhTE0571	6.165	0.0134109	1.53
	25	AhTE0295	6.634	0.0103366	1.48
	26	AhTE0391	6.495	0.0111656	1.33
	27	AhTE0550	5.593	0.0184806	1.29
	28	AhTE0641	5.612	0.0182757	1.29
	29	AhTE0191	4.682	0.0310332	1.13
	30	AhTE0369	4.227	0.0403992	1.01
	31	AhTE0615	5.283	0.0220116	0.99
	32	AhTE0584	3.957	0.0473078	0.68
Trait	SN	Marker	F(1,n-2)	pr(F)	PVE (%)
PB	1	AhTE0615	10.31	0.00142249	2.83
	2	AhTE0324	12.243	0.000515736	2.78
	3	AhTE0552	11.001	0.000987863	2.75
	4	AhTE0232	11.561	0.000736469	2.59
	5	AhTE0457	10.957	0.00101117	2.43
	6	AhTE0335	9.012	0.0028384	2.31
	7	AhTE0055	11.044	0.000965811	2.2
	8	AhTE0391	9.595	0.00207888	2.05
	9	AhTE0074	8.983	0.00288309	1.85
	10	AhTE0599	7.288	0.00721507	1.67
	11	AhTE0164	7.195	0.00759147	1.65
	12	AhTE0584	6.176	0.0133287	1.53
	13	AhTE0571	5.702	0.0173766	1.35
	14	AhTE0486	5.807	0.016383	1.34
	15	AhTE0381	5.803	0.0164141	1.33
	16	AhTE0572	4.903	0.0273266	1.32
	17	AhTE0550	5.438	0.0201692	1.25
	18	AhTE0113	5.206	0.0229969	1.2
	19	AhTE0101	4.845	0.0282614	1.11
	20	AhTE0913	7	0.00845098	1.08
	21	AhTE0573	5.055	0.0250554	1.06
	22	AhTE0045	4.624	0.0320923	1.06
	23	AhTE0283	4.971	0.0262856	1.05
	24	AhTE0233	3.953	0.0474295	0.99
	25	AhTE0641	3.985	0.04653	0.92
	26	AhTE0222	3.918	0.0484088	0.91
	27	AhTE0305	5.239	0.022565	0.87
	28	AhTE0148	4.032	0.0452806	0.84
	29	AhTE0167	4.287	0.0389955	0.74
Trait	SN	Marker	F(1,n-2)	pr(F)	PVE (%)
PS	1	AhTE0278	15.367	0.000103004	3.52
	2	AhTE0025	15.699	8.6917e-05	3.52
	3	AhTE0005	14.758	0.000140641	3.5
	4	AhTE0317	14.352	0.000173219	3.23
	5	AhTE0641	13.796	0.000230628	3.11
	6	AhTE0074	9.702	0.00196411	2.17
	7	AhTE0523	8.625	0.003494	1.96
	8	AhTE0590	7.383	0.00684835	1.95
	9	AhTE0391	8.304	0.00415366	1.83
	10	AhTE0572	7.595	0.00610036	1.62
	11	AhTE0661	7.082	0.0080795	1.59
	12	AhTE0303	7.072	0.00812106	1.59
	13	AhTE0501	6.156	0.0134794	1.38
	14	AhTE0032	5.805	0.0163992	1.31
	15	AhTE0470	5.524	0.0192049	1.29
	16	AhTE0556	5.3	0.0218069	1.22
	17	AhTE0313	4.971	0.026288	1.14
	18	AhTE0163	5.824	0.0162303	1.13
	19	AhTE0357	4.916	0.0271302	0.97
	20	AhTE0300	4.151	0.0422202	0.96
	21	AhTE0162	5.204	0.0230237	0.9
	22	AhTE0359	3.966	0.0470539	0.89
	23	AhTE0498	5.28	0.0220548	0.88
Trait	SN	Marker	F(1,n-2)	pr(F)	PVE (%)
SC	1	AhTE0107	41.559	0	8.94
	2	AhTE0523	31.755	3.2e-08	6.87
	3	AhTE0586	30.24	6.6e-08	6.76
	4	AhTE0437	26.643	3.75e-07	6
	5	AhTE0482	27.218	2.83e-07	5.95
	6	AhTE0303	25.665	6.04e-07	5.65
	7	AhTE0001	25.057	8.13e-07	5.56
	8	AhTE0189	26.055	4.99e-07	5.4
	9	AhTE0162	25.392	6.9e-07	4.95
	10	AhTE0237	24.431	1.105e-06	4.94
	11	AhTE0163	25.962	5.22e-07	4.84
	12	AhTE0335	20.59	7.392e-06	4.65
	13	AhTE0483	18.28	2.3511e-05	4.08
	14	AhTE0913	19.165	1.5073e-05	4
	15	AhTE0191	19.406	1.3358e-05	3.71
	16	AhTE0359	16.32	6.3368e-05	3.63
	17	AhTE0590	16.631	5.4102e-05	3.55
	18	AhTE0416	14.796	0.000137923	3.55
	19	AhTE0549	15.621	9.0468e-05	3.43
	20	AhTE0599	15.902	7.8396e-05	3.39
	21	AhTE0218	15.036	0.000121958	3.38
	22	AhTE0661	14.315	0.00017659	3.26
	23	AhTE0391	14.174	0.000189796	3.12
	24	AhTE0129	10.751	0.00112718	3.11
	25	AhTE0074	13.747	0.000236472	3.03
	26	AhTE0003	13.484	0.000270904	3.01
	27	AhTE0121	13.533	0.000264086	2.99
	28	AhTE0893	13.062	0.000337061	2.95
	29	AhTE0167	12.677	0.000411548	2.33
	30	AhTE0032	10.549	0.00125355	2.31
	31	AhTE0357	13.446	0.000276311	2.3
	32	AhTE0572	10.542	0.00125834	2.26
	33	AhTE0674	13.773	0.000233337	2.17
	34	AhTE0130	9.366	0.00234912	2.14
	35	AhTE0261	12.109	0.000553044	2.12
	36	AhTE0517	9.095	0.0027156	2.07
	37	AhTE0050	9.075	0.00274441	2.06
	38	AhTE0457	8.589	0.00356217	2.01
	39	AhTE0465	8.678	0.0033961	1.95
	40	AhTE0641	8.331	0.00409347	1.9
	41	AhTE0486	9.374	0.00233845	1.86
	42	AhTE0055	10.587	0.00122877	1.84
	43	AhTE0536	8.792	0.00319385	1.8
	44	AhTE0470	7.475	0.00651312	1.75
	45	AhTE0101	7.522	0.00635104	1.72
	46	AhTE0045	7.01	0.00840175	1.64
	47	AhTE0508	6.544	0.0108627	1.63
	48	AhTE0607	7.234	0.00743183	1.61
	49	AhTE0332	7.183	0.00764339	1.61
	50	AhTE0164	6.881	0.00901979	1.58
	51	AhTE0389	7.243	0.00739469	1.54
	52	AhTE0212	6.28	0.0125794	1.46
	53	AhTE0005	5.434	0.0202153	1.34
	54	AhTE0148	5.036	0.0253389	1.19
	55	AhTE0113	4.343	0.0377504	1.03
	56	AhTE0278	4.541	0.0336564	0.98
	57	AhTE0491	4.199	0.0410568	0.97
	58	AhTE1016	4.126	0.0428373	0.95
	59	AhTE0305	4.56	0.0332821	0.94
	60	AhTE0222	3.924	0.0482284	0.93
	61	AhTE0249	4.135	0.0426278	0.86
	62	AhTE0498	4.014	0.0457476	0.5
Trait	SN	Marker	F(1,n-2)	pr(F)	PVE (%)
SPP	1	AhTE0003	15.09	0.000118674	3.38
	2	AhTE0163	10.323	0.00141241	3.35
	3	AhTE0212	13.335	0.000292535	3.16
	4	AhTE0465	14.208	0.000186554	3.09
	5	AhTE0335	12.187	0.000531008	2.82
	6	AhTE0486	12.261	0.000510789	2.76
	7	AhTE0359	11.536	0.000746098	2.44
	8	AhTE0389	10.776	0.00111229	2.42
	9	AhTE0162	8.159	0.00449347	2.39
	10	AhTE0566	7.443	0.0066294	1.88
	11	AhTE0143	5.312	0.0216493	1.75
	12	AhTE0005	6.712	0.00990216	1.57
	13	AhTE0303	5.725	0.0171543	1.37
	14	AhTE0508	5.896	0.0155807	1.33
	15	AhTE0130	5.639	0.0180037	1.32
	16	AhTE0391	4.71	0.0305257	1.17
	17	AhTE0536	4.878	0.0277322	1.12
	18	AhTE0549	4.579	0.032935	1.09
	19	AhTE0661	4.597	0.0325873	1.09
	20	AhTE0278	4.2	0.0410312	1
	21	AhTE0164	4.363	0.0373166	1
	22	AhTE0590	6.877	0.0090414	0.93
	23	AhTE0893	3.87	0.0498013	0.89
	24	AhTE0328	3.912	0.0485885	0.89
Trait	SN	Marker	F(1,n-2)	pr(F)	PVE (%)
SS	1	AhTE0661	19.087	1.5675e-05	4.24
	2	AhTE0437	17.076	4.3183e-05	3.88
	3	AhTE0478	17.187	4.0827e-05	3.78
	4	AhTE0317	11.805	0.000647976	2.67
	5	AhTE0010	10.995	0.000990964	2.53
	6	AhTE0233	9.367	0.00234791	2.26
	7	AhTE0552	8.88	0.00304612	2.11
	8	AhTE0678	8.721	0.00331737	2.01
	9	AhTE0573	8.657	0.00343425	1.94
	10	AhTE0540	8.322	0.0041143	1.9
	11	AhTE0615	9.598	0.00207529	1.85
	12	AhTE0369	7.811	0.00542421	1.82
	13	AhTE0245	7.898	0.00517622	1.81
	14	AhTE0303	7.284	0.00723297	1.74
	15	AhTE0486	8.955	0.00292665	1.71
	16	AhTE0143	8.288	0.0041906	1.7
	17	AhTE0470	6.695	0.00999736	1.55
	18	AhTE0563	7.124	0.00789484	1.33
	19	AhTE0191	4.996	0.0259253	1.19
	20	AhTE0305	5.269	0.0221832	1.16
	21	AhTE0005	4.462	0.0352371	1.16
	22	AhTE0584	6.499	0.011142	1.15
	23	AhTE0296	5.081	0.0246986	1.15
	24	AhTE0501	5.433	0.0202224	1.07
	25	AhTE0641	4.472	0.0350251	1.03
	26	AhTE0148	4.485	0.0347572	1.03
LLS 70: Late leaf spot score at 70 days after sowing (DAS), LLS 80: Late leaf spot score at 80 DAS, LLS 90: Late leaf spot score at 90 DAS, R 70: Rust score at 70 DAS, R 80: Rust score at 80 DAS, R 90: Rust score at 90 DAS, NPPP: Number of pods per plant, PYPP: Pod yield per plant, SP: Shelling percentage, TW: Test weight, SMKW: Sound mature kernel weight, PL: Pod length, PW: Pod width, 50%F: Day…
