# Supplementary material for: Mapping of important taxonomic and productivity traits using genic and non-genic transposable element markers in peanut (Arachis hypogaea L.)
Source: PLoS One. 2017 Oct 17;12(10):e0186113. doi: 10.1371/journal.pone.0186113 (PMC5645101; doi:10.1371/journal.pone.0186113)
Supplement: S9 Table — (XLSX) [file pone.0186113.s009.xlsx]

## Sheet: Sheet1
S9 Table. Single marker analysis for the disease resistance, productivity, agronomic, nutritional, physiological and taxonomic traits in rainy season-2015.
Trait	SN	Marker	F(1,n-2)	pr(F)	PVE (%)
LLS 70	1	AhTE0167	9.775	0.00188931	2.09
	2	AhTE0178	8.261	0.0042507	1.92
	3	AhTE0457	9.214	0.00254813	1.85
	4	AhTE0486	9.039	0.00279757	1.78
	5	AhTE0661	7.199	0.00757679	1.63
	6	AhTE0483	5.916	0.0154115	1.36
	7	AhTE0465	6.51	0.0110711	1.34
	8	AhTE0599	5.072	0.0248125	1.18
	9	AhTE0913	4.868	0.0278794	0.99
Trait	SN	Marker	F(1,n-2)	pr(F)	PVE (%)
LLS 80	1	AhTE0486	13.048	0.000339486	2.58
	2	AhTE0465	12.233	0.000518387	2.52
	3	AhTE0661	10.716	0.00114762	2.44
	4	AhTE0254	7.322	0.00708126	1.67
	5	AhTE0599	7.283	0.00723432	1.66
	6	AhTE0457	6.896	0.0089481	1.58
	7	AhTE0167	7.831	0.00536661	1.56
	8	AhTE0549	6.791	0.00947828	1.53
	9	AhTE0010	5.924	0.0153415	1.36
	10	AhTE0143	7.489	0.00646562	1.23
	11	AhTE0119	5.153	0.0237064	1.18
	12	AhTE0317	4.762	0.029635	1.1
	13	AhTE0233	5.762	0.0167966	1.08
	14	AhTE0630	4.449	0.0355009	1.04
	15	AhTE0437	4.241	0.0400605	0.99
	16	AhTE0552	4.591	0.0326958	0.98
	17	AhTE0335	4.032	0.0452815	0.87
Trait	SN	Marker	F(1,n-2)	pr(F)	PVE (%)
LLS 90	1	AhTE0599	15.076	0.00011952	0.0344
	2	AhTE0486	11.925	0.000608895	0.0277
	3	AhTE0457	9.243	0.00250874	0.0241
	4	AhTE0641	10.307	0.00142466	0.0234
	5	AhTE0550	9.831	0.00183321	0.0223
	6	AhTE0630	9.6	0.00207381	0.0221
	7	AhTE0113	9.037	0.00280056	0.0201
	8	AhTE0573	7.677	0.00583646	0.0181
	9	AhTE0540	7.224	0.00747242	0.0165
	10	AhTE0391	7.813	0.00541872	0.0159
	11	AhTE0254	6.366	0.0119917	0.0146
	12	AhTE0233	6.75	0.00969707	0.0145
	13	AhTE0893	5.881	0.0157189	0.0135
	14	AhTE0477	5.71	0.0173026	0.0135
	15	AhTE0143	4.804	0.0289371	0.0129
	16	AhTE0317	5.602	0.0183854	0.0129
	17	AhTE0549	5.443	0.020108	0.0127
	18	AhTE0465	5.471	0.0197863	0.0121
	19	AhTE0572	5.93	0.0152915	0.0111
	20	AhTE0661	4.66	0.0314199	0.0109
	21	AhTE0167	6.075	0.0140973	0.0108
	22	AhTE0913	6.317	0.0123217	0.0108
	23	AhTE0245	4.453	0.0354101	0.0104
	24	AhTE0010	4.632	0.0319417	0.0104
	25	AhTE0296	4.676	0.0311457	0.0103
	26	AhTE1016	4.426	0.0359844	0.0102
	27	AhTE0499	3.864	0.049977	0.0101
	28	AhTE0552	4.355	0.0374852	0.0098
	29	AhTE0369	3.991	0.0463775	0.0095
	30	AhTE0607	4.055	0.0446622	0.0093
Trait	SN	Marker	F(1,n-2)	pr(F)	PVE (%)
R 70	1	AhTE0571	8.15	0.00451422	1.77
	2	AhTE0178	6.469	0.0113235	1.54
	3	AhTE0552	6.846	0.00919707	1.46
	4	AhTE0486	6.368	0.0119801	1.36
	5	AhTE0499	4.797	0.029042	1.29
	6	AhTE0010	5.483	0.019663	1.25
	7	AhTE0498	6.482	0.0112461	1.24
	8	AhTE0212	4.976	0.0262176	1.23
	9	AhTE0661	4.973	0.0262599	1.13
	10	AhTE0164	4.279	0.0391923	0.99
	11	AhTE0566	4.432	0.0358598	0.98
	12	AhTE0232	4.102	0.0434573	0.97
	13	AhTE0006	4.16	0.0420108	0.93
	14	AhTE0305	4.423	0.0360371	0.61
Trait	SN	Marker	F(1,n-2)	pr(F)	PVE (%)
R 80	1	AhTE0486	10.708	0.00115247	2.19
	2	AhTE0212	8.799	0.00318168	2.04
	3	AhTE0335	8.07	0.00471479	1.82
	4	AhTE0552	8.466	0.00380709	1.81
	5	AhTE0571	8.1	0.004639	1.74
	6	AhTE0010	6.687	0.0100394	1.52
	7	AhTE0465	6.888	0.008985	1.48
	8	AhTE0191	4.744	0.029945	1.42
	9	AhTE0261	3.92	0.0483437	1.28
	10	AhTE0536	6.338	0.0121781	1.27
	11	AhTE0437	4.835	0.0284218	1.14
	12	AhTE0661	4.965	0.0263836	1.11
	13	AhTE0498	5.167	0.0235176	1.04
	14	AhTE0328	4.463	0.035218	1.01
	15	AhTE0178	4.185	0.0413808	0.99
	16	AhTE0389	4.439	0.0357136	0.95
	17	AhTE0119	4.05	0.0448021	0.94
	18	AhTE0523	4.001	0.0461129	0.92
	19	AhTE0573	4.149	0.0422702	0.77
	20	AhTE0129	4.49	0.0346665	0.59
Trait	SN	Marker	F(1,n-2)	pr(F)	PVE (%)
R 90	1	AhTE0599	20.54	7.578e-06	4.59
	2	AhTE0457	9.448	0.0022487	2.25
	3	AhTE0486	9.008	0.00284497	2.22
	4	AhTE0641	9.398	0.00230933	2.14
	5	AhTE0893	8.035	0.00480416	1.83
	6	AhTE0572	9.172	0.00260553	1.7
	7	AhTE0573	6.827	0.00929436	1.65
	8	AhTE0163	4.086	0.043863	1.62
	9	AhTE0162	3.997	0.0461982	1.58
	10	AhTE0143	6.244	0.0128331	1.47
	11	AhTE0335	5.781	0.0166229	1.43
	12	AhTE0010	6.237	0.0128833	1.39
	13	AhTE0552	5.924	0.0153438	1.36
	14	AhTE0232	5.853	0.0159622	1.33
	15	AhTE0218	5.65	0.017892	1.3
	16	AhTE0032	5.554	0.0188868	1.28
	17	AhTE0437	5.238	0.0225784	1.24
	18	AhTE0295	5.185	0.0232689	1.21
	19	AhTE0113	5.246	0.0224751	1.16
	20	AhTE0549	4.856	0.028087	1.13
	21	AhTE1016	4.882	0.0276655	1.12
	22	AhTE0550	4.677	0.0311189	1.07
	23	AhTE0498	4.651	0.031597	1.01
	24	AhTE0303	4.588	0.0327499	1.01
	25	AhTE0630	4.249	0.0398651	0.99
	26	AhTE0391	4.874	0.0277952	0.97
	27	AhTE0283	4.707	0.0305819	0.96
	28	AhTE0465	4.202	0.0409727	0.96
	29	AhTE0913	4.658	0.0314695	0.95
	30	AhTE0477	4	0.0461387	0.94
	31	AhTE0254	4.098	0.0435472	0.94
	32	AhTE0212	3.919	0.0483777	0.84
	33	AhTE0055	4.041	0.0450278	0.83
Trait	SN	Marker	F(1,n-2)	pr(F)	PVE (%)
NPPP	1	AhTE0357	27.547	2.41e-07	6.43
	2	AhTE0303	15.066	0.000120105	3.37
	3	AhTE0433	14.095	0.000197741	3.33
	4	AhTE0254	14.369	0.000171751	3.23
	5	AhTE0470	12.128	0.000547695	2.76
	6	AhTE0119	11.833	0.000638781	2.68
	7	AhTE0661	11.366	0.000815695	2.59
	8	AhTE0389	10.689	0.00116462	2.47
	9	AhTE0486	11.139	0.000918581	2.44
	10	AhTE0162	9.962	0.00171003	2.43
	11	AhTE0573	9.176	0.00259993	2.17
	12	AhTE0607	9.077	0.0027417	2.13
	13	AhTE0498	5.523	0.0192163	2.13
	14	AhTE0552	7.874	0.00524161	1.79
	15	AhTE0163	8.64	0.00346521	1.77
	16	AhTE0630	7.594	0.00610454	1.7
	17	AhTE0437	7.164	0.00772332	1.68
	18	AhTE0010	7.26	0.00732833	1.62
	19	AhTE0540	6.838	0.00923553	1.57
	20	AhTE0369	6.291	0.0125043	1.46
	21	AhTE0487	6.246	0.0128217	1.46
	22	AhTE0523	6.248	0.0128038	1.43
	23	AhTE0328	5.869	0.0158229	1.41
	24	AhTE0129	6.187	0.0132481	1.38
	25	AhTE0590	7.249	0.00737269	1.37
	26	AhTE0373	5.983	0.0148417	1.37
	27	AhTE0641	5.968	0.0149673	1.37
	28	AhTE0305	5.974	0.0149165	1.36
	29	AhTE0121	4.9	0.0273831	1.35
	30	AhTE0313	5.494	0.0195401	1.26
	31	AhTE0572	6.282	0.0125682	1.24
	32	AhTE0045	4.761	0.0296557	1.14
	33	AhTE0893	4.712	0.0304913	1.08
	34	AhTE0335	3.957	0.0473128	0.99
	35	AhTE0278	4.328	0.0380775	0.92
	36	AhTE0212	4.083	0.0439435	0.85
Trait	SN	Marker	F(1,n-2)	pr(F)	PVE (%)
PYPP	1	AhTE0025	15.677	8.7903e-05	3.47
	2	AhTE0357	13.137	0.000324181	3.46
	3	AhTE0254	15.355	0.000103615	3.45
	4	AhTE0200	11.213	0.000883837	2.58
	5	AhTE0313	10.861	0.0010634	2.46
	6	AhTE0121	11.012	0.000982212	2.45
	7	AhTE0233	10.243	0.00147397	2.31
	8	AhTE0212	10.742	0.00113239	2.24
	9	AhTE0305	10.201	0.00150669	2.18
	10	AhTE0465	9.151	0.00263516	2.08
	11	AhTE0129	11.018	0.000979269	2.01
	12	AhTE0563	9.424	0.00227767	1.95
	13	AhTE0573	6.737	0.00976655	1.62
	14	AhTE0433	6.871	0.00907172	1.62
	15	AhTE0486	6.676	0.0101024	1.61
	16	AhTE0119	7.044	0.00824814	1.61
	17	AhTE0010	6.194	0.0131964	1.4
	18	AhTE0552	6.227	0.0129552	1.38
	19	AhTE0389	5.707	0.017332	1.36
	20	AhTE0437	5.76	0.0168219	1.34
	21	AhTE0536	6.71	0.00991212	1.32
	22	AhTE0478	5.755	0.016869	1.27
	23	AhTE0332	5.194	0.0231481	1.27
	24	AhTE0540	5.499	0.0194857	1.26
	25	AhTE0335	5.588	0.0185267	1.21
	26	AhTE0674	4.271	0.0393757	1.09
	27	AhTE0178	4.749	0.0298646	1.08
	28	AhTE0487	4.73	0.0301803	1.08
	29	AhTE0055	5.1	0.0244232	1.07
	30	AhTE0607	4.484	0.0347954	1.05
	31	AhTE0477	3.919	0.0483906	0.96
	32	AhTE0630	3.968	0.0470094	0.89
	33	AhTE0913	3.95	0.0474989	0.76
Trait	SN	Marker	F(1,n-2)	pr(F)	PVE (%)
SP	1	AhTE0893	12.488	0.000454011	2.82
	2	AhTE0586	11.716	0.000679134	2.55
	3	AhTE0218	11.196	0.000891823	2.54
	4	AhTE0162	12.191	0.000529754	2.51
	5	AhTE0163	12.184	0.000531949	2.41
	6	AhTE0590	9.796	0.00186794	2.3
	7	AhTE0549	9.565	0.00211218	2.12
	8	AhTE0381	8.424	0.00389279	1.92
	9	AhTE0517	8.338	0.00407775	1.9
	10	AhTE0294	7.366	0.0069144	1.85
	11	AhTE0359	7.804	0.00544476	1.69
	12	AhTE0661	6.391	0.0118281	1.45
	13	AhTE0200	4.204	0.0409255	1.27
	14	AhTE0283	5.452	0.0200002	1.19
	15	AhTE0498	5.194	0.0231563	1.13
	16	AhTE0437	4.502	0.0344312	1.1
	17	AhTE0261	4.137	0.0425726	1.08
	18	AhTE0523	4.707	0.0305873	1.08
	19	AhTE0032	4.515	0.0341631	1
	20	AhTE0025	4.34	0.0378236	1
	21	AhTE0369	4.297	0.0387781	0.96
	22	AhTE0486	4.819	0.0286761	0.78
Trait	SN	Marker	F(1,n-2)	pr(F)	PVE (%)
TW	1	AhTE0025	36.548	3e-09	7.84
	2	AhTE0278	20.171	9.111e-06	4.36
	3	AhTE0590	15.337	0.000104587	4.12
	4	AhTE0074	14.025	0.000204955	3.32
	5	AhTE0470	13.267	0.000303112	3.08
	6	AhTE0005	12.08	0.000561488	2.71
	7	AhTE0148	10.221	0.00149084	2.33
	8	AhTE0163	13.495	0.000269434	2.29
	9	AhTE0032	10.102	0.001588	2.2
	10	AhTE0357	11.149	0.000913776	2.2
	11	AhTE0563	9.809	0.00185504	2.17
	12	AhTE0457	8.669	0.00341261	2.1
	13	AhTE0586	9.277	0.00246386	2.07
	14	AhTE0332	9.079	0.00273823	2.03
	15	AhTE0130	8.826	0.00313687	2.01
	16	AhTE0162	12.268	0.000508944	1.95
	17	AhTE0607	8.24	0.004299	1.92
	18	AhTE0523	8.24	0.00429918	1.88
	19	AhTE0359	8.099	0.00464004	1.83
	20	AhTE0389	8.355	0.00404113	1.82
	21	AhTE0101	7.159	0.00774294	1.64
	22	AhTE0143	6.837	0.00924021	1.48
	23	AhTE0913	6.488	0.0112058	1.45
	24	AhTE0317	6.051	0.0142919	1.39
	25	AhTE0001	5.523	0.0192238	1.29
	26	AhTE0498	6.953	0.00867068	1.24
	27	AhTE1016	5.075	0.024773	1.17
	28	AhTE0893	5.043	0.0252394	1.16
	29	AhTE0296	4.954	0.0265427	1.12
	30	AhTE0303	4.69	0.0308842	1.11
	31	AhTE0483	4.771	0.0294861	1.09
	32	AhTE0552	4.596	0.0326094	1.08
	33	AhTE0491	4.635	0.0318779	1.07
	34	AhTE0178	4.725	0.0302692	1.07
	35	AhTE0113	4.057	0.044604	0.96
	36	AhTE0218	4.097	0.0435744	0.94
	37	AhTE0233	5.009	0.0257278	0.84
Trait	SN	Marker	F(1,n-2)	pr(F)	PVE (%)
SMKW	1	AhTE0317	8.623	0.00349827	1.97
	2	AhTE0470	8.591	0.00355863	1.96
	3	AhTE0025	4.865	0.0279388	1.12
	4	AhTE0010	4.784	0.0292652	1.1
	5	AhTE0278	4.395	0.0366222	1.02
	6	AhTE0590	4.709	0.0305565	1.01
	7	AhTE0162	4.291	0.0389021	1.01
	8	AhTE0101	4.107	0.0433208	0.95
	9	AhTE0482	4.148	0.0422836	0.95
Trait	SN	Marker	F(1,n-2)	pr(F)	PVE (%)
PL	1	AhTE0470	25.39	6.91e-07	5.63
	2	AhTE0661	24.832	9.08e-07	5.45
	3	AhTE0317	19.481	1.2866e-05	4.33
	4	AhTE0074	18.351	2.2681e-05	4.32
	5	AhTE0523	19.436	1.3159e-05	4.31
	6	AhTE0278	19.376	1.3557e-05	4.3
	7	AhTE0025	18.765	1.8426e-05	4.2
	8	AhTE0641	16.545	5.6532e-05	3.71
	9	AhTE0005	15.977	7.5428e-05	3.45
	10	AhTE0303	13.933	0.000214857	3.1
	11	AhTE0573	13.863	0.000222766	3.06
	12	AhTE0437	12.816	0.000382828	2.98
	13	AhTE0572	14.078	0.000199456	2.92
	14	AhTE0590	11.194	0.000892567	2.87
	15	AhTE0913	12.432	0.000467331	2.87
	16	AhTE0357	13.702	0.000242035	2.71
	17	AhTE0032	11.807	0.000647595	2.64
	18	AhTE0607	10.404	0.00135349	2.34
	19	AhTE0486	11.91	0.00061346	2.33
	20	AhTE0552	10.059	0.00162442	2.32
	21	AhTE0391	9.789	0.00187473	2.12
	22	AhTE0163	10.821	0.00108634	2.02
	23	AhTE0457	8.601	0.00353938	2.01
	24	AhTE0369	7.822	0.00539241	1.86
	25	AhTE0164	8.061	0.0047381	1.84
	26	AhTE0162	10.068	0.00161664	1.79
	27	AhTE0148	7.309	0.00713349	1.79
	28	AhTE0222	7.504	0.0064118	1.69
	29	AhTE0218	7.216	0.00750425	1.65
	30	AhTE0549	7.513	0.00638208	1.64
	31	AhTE0010	7.342	0.00700631	1.63
	32	AhTE0191	6.412	0.011688	1.6
	33	AhTE0517	6.869	0.00908247	1.57
	34	AhTE0006	6.862	0.00911865	1.56
	35	AhTE0254	6.604	0.0105114	1.51
	36	AhTE0678	6.745	0.00972229	1.51
	37	AhTE0389	7.398	0.00679495	1.48
	38	AhTE0893	6.338	0.0121794	1.45
	39	AhTE0359	6.518	0.0110261	1.44
	40	AhTE0305	6.795	0.00945875	1.29
	41	AhTE0001	5.499	0.0194837	1.27
	42	AhTE0055	6.866	0.00909688	1.19
	43	AhTE0501	5.334	0.021388	1.13
	44	AhTE0200	4.557	0.0333403	1.05
	45	AhTE0508	4.242	0.0400419	1
	46	AhTE0478	4.038	0.0451112	0.9
	47	AhTE0050	3.924	0.0482274	0.89
	48	AhTE0233	5.155	0.0236713	0.72
	49	AhTE0498	5.199	0.0230898	0.7
Trait	SN	Marker	F(1,n-2)	pr(F)	PVE (%)
PW	1	AhTE0523	55.183	0	11.37
	2	AhTE0278	40.489	1e-09	8.49
	3	AhTE0025	39.545	1e-09	8.44
	4	AhTE0148	32.894	1.8e-08	6.94
	5	AhTE0005	31.166	4.2e-08	6.61
	6	AhTE0470	24.911	8.74e-07	5.52
	7	AhTE0317	24.125	1.285e-06	5.31
	8	AhTE0590	19.769	1.1137e-05	5.09
	9	AhTE0032	19.654	1.1798e-05	4.42
	10	AhTE0913	21.355	5.053e-06	4.36
	11	AhTE0549	16.187	6.7798e-05	3.66
	12	AhTE0457	18.206	2.4402e-05	3.58
	13	AhTE0586	16.022	7.3739e-05	3.54
	14	AhTE0359	14.868	0.000132924	3.34
	15	AhTE0101	14.612	0.00015154	3.29
	16	AhTE0074	12.095	0.000557144	3.02
	17	AhTE0167	14.568	0.000155036	2.96
	18	AhTE0563	13.993	0.000208326	2.91
	19	AhTE0162	18.021	2.6788e-05	2.83
	20	AhTE0163	18.185	2.4668e-05	2.78
	21	AhTE0218	11.615	0.000715936	2.63
	22	AhTE0893	10.385	0.00136699	2.36
	23	AhTE0130	10.233	0.00148133	2.25
	24	AhTE0641	8.619	0.00350489	1.97
	25	AhTE0222	8.274	0.00422245	1.86
	26	AhTE0119	7.504	0.00641101	1.72
	27	AhTE0540	7.311	0.0071249	1.67
	28	AhTE0661	7.255	0.00734891	1.61
	29	AhTE0055	10.532	0.00126478	1.57
	30	AhTE0001	6.043	0.0143552	1.35
	31	AhTE0572	7.116	0.00792993	1.33
	32	AhTE0303	6.249	0.0128008	1.32
	33	AhTE0328	5.269	0.0221855	1.27
	34	AhTE0357	5.34	0.0213122	1
	35	AhTE0050	4.219	0.0405884	0.99
	36	AhTE0389	3.89	0.0492195	0.89
	37	AhTE0615	3.889	0.0492428	0.87
Trait	SN	Marker	F(1,n-2)	pr(F)	PVE (%)
50%F	1	AhTE0357	64.179	0	12.36
	2	AhTE0584	12.36	0.000485235	2.71
	3	AhTE0630	11.305	0.000841982	2.58
	4	AhTE0200	8.1	0.00463763	2.48
	5	AhTE0550	9.506	0.00218	2.15
	6	AhTE0006	9.207	0.00255768	2.11
	7	AhTE0483	9.214	0.00254785	2.1
	8	AhTE0615	10.867	0.00106032	2.07
	9	AhTE0499	8.744	0.00327737	2.05
	10	AhTE0563	7.833	0.00536189	1.8
	11	AhTE0571	6.742	0.0097391	1.62
	12	AhTE0101	5.071	0.0248351	1.17
	13	AhTE0050	4.842	0.028308	1.09
	14	AhTE0055	4.641	0.0317699	1.05
	15	AhTE0457	4.737	0.0300714	0.97
	16	AhTE0332	3.919	0.0483784	0.95
	17	AhTE0498	5.35	0.0211906	0.94
	18	AhTE0045	4.054	0.0446898	0.91
	19	AhTE0212	3.912	0.0485871	0.86
	20	AhTE0143	4.8	0.0290011	0.67
Trait	SN	Marker	F(1,n-2)	pr(F)	PVE (%)
PH	1	AhTE0571	15.588	9.1981e-05	3.51
	2	AhTE0335	9.842	0.00182332	2.27
	3	AhTE0324	9.1	0.00270741	2.07
	4	AhTE0416	8.753	0.00326172	1.97
	5	AhTE0305	7.43	0.00667794	1.79
	6	AhTE0523	7.869	0.00525796	1.79
	7	AhTE0517	7.788	0.00549394	1.78
	8	AhTE0607	7.686	0.00580785	1.71
	9	AhTE0237	7.797	0.00546775	1.68
	10	AhTE0261	8.032	0.0048121	1.67
	11	AhTE0317	7.098	0.00800583	1.62
	12	AhTE0254	7.056	0.00819332	1.61
	13	AhTE0499	6.81	0.00938229	1.55
	14	AhTE0572	6.551	0.0108229	1.41
	15	AhTE0599	5.348	0.0212156	1.2
	16	AhTE0189	5.803	0.0164162	1.13
	17	AhTE0373	4.718	0.0303986	1.02
	18	AhTE0313	4.356	0.0374599	1
	19	AhTE0641	4.301	0.0386844	0.99
	20	AhTE0381	4.05	0.0448043	0.93
	21	AhTE0465	3.94	0.0477732	0.84
	22	AhTE0191	4.225	0.0404451	0.82
Trait	SN	Marker	F(1,n-2)	pr(F)	PVE (%)
NPB	1	AhTE0357	112.808	0	20.01
	2	AhTE0332	32.413	2.3e-08	6.94
	3	AhTE0483	28.039	1.9e-07	6.12
	4	AhTE0465	15.399	0.000101327	3.39
	5	AhTE0563	15.121	0.000116796	3.18
	6	AhTE0074	15.222	0.000110921	3.05
	7	AhTE0573	13.622	0.000252249	2.83
	8	AhTE0552	12.252	0.000513438	2.72
	9	AhTE0517	11.813	0.000645506	2.67
	10	AhTE0005	8.821	0.00314381	2.15
	11	AhTE0478	9.183	0.00258985	2.04
	12	AhTE0317	8.783	0.00320931	2
	13	AhTE0661	8.706	0.00334497	2
	14	AhTE0295	8.313	0.00413421	2
	15	AhTE0607	8.568	0.0036035	1.99
	16	AhTE0296	8.19	0.00441788	1.92
	17	AhTE0486	10.062	0.00162171	1.79
	18	AhTE0491	7.642	0.00594625	1.75
	19	AhTE0003	7.462	0.00655936	1.69
	20	AhTE0178	6.941	0.00872647	1.62
	21	AhTE0222	5.881	0.015715	1.36
	22	AhTE0305	6.365	0.0119965	1.34
	23	AhTE0245	5.653	0.0178615	1.34
	24	AhTE0913	6.743	0.00973521	1.32
	25	AhTE0200	6.408	0.0117191	1.19
	26	AhTE0025	5.116	0.0242048	1.18
	27	AhTE0163	3.983	0.0465785	1.11
	28	AhTE0678	4.602	0.0325028	1.11
	29	AhTE0477	4.933	0.0268643	1.09
	30	AhTE0584	4.87	0.0278561	1.03
	31	AhTE0571	3.977	0.0467475	0.97
	32	AhTE0050	4.274	0.039293	0.94
Trait	SN	Marker	F(1,n-2)	pr(F)	PVE (%)
NSB	1	AhTE0357	125.804	0	23.3
	2	AhTE0483	17.83	2.949e-05	3.98
	3	AhTE0563	17.309	3.8369e-05	3.69
	4	AhTE0478	15.141	0.00011558	3.34
	5	AhTE0332	15.011	0.000123541	3.24
	6	AhTE0486	13.1	0.000330376	2.78
	7	AhTE0584	13.806	0.000229377	2.75
	8	AhTE0178	11.595	0.000723434	2.65
	9	AhTE0003	11.392	0.000804483	2.56
	10	AhTE0661	10.949	0.00101515	2.53
	11	AhTE0465	10.62	0.00120749	2.3
	12	AhTE0074	12.631	0.000421461	2.3
	13	AhTE0552	9.277	0.00246334	2.07
	14	AhTE0571	8.479	0.00378053	2.07
	15	AhTE0615	10.88	0.00105285	1.88
	16	AhTE0317	7.349	0.00697859	1.68
	17	AhTE0524	7.192	0.00760461	1.65
	18	AhTE0200	7.549	0.00625709	1.59
	19	AhTE0025	6.639	0.01031	1.52
	20	AhTE0143	8.228	0.00432831	1.5
	21	AhTE0501	7.112	0.00794564	1.4
	22	AhTE0487	5.011	0.025697	1.15
	23	AhTE0599	4.816	0.028727	1.12
	24	AhTE0335	4.365	0.0372696	1.02
	25	AhTE0498	7.22	0.00748978	1
	26	AhTE0245	4.055	0.0446512	0.95
	27	AhTE0573	4.476	0.0349431	0.86
Trait	SN	Marker	F(1,n-2)	pr(F)	PVE (%)
LL	1	AhTE0523	28.176	1.78e-07	6.15
	2	AhTE0599	15.209	0.000111669	3.61
	3	AhTE0517	15.909	7.8098e-05	3.57
	4	AhTE0483	9.33	0.00239448	2.12
	5	AhTE0332	8.499	0.00373884	1.97
	6	AhTE0465	7.958	0.00500903	1.81
	7	AhTE0295	7.154	0.00776281	1.7
	8	AhTE0074	4.494	0.0345803	1.6
	9	AhTE0233	7.036	0.00828523	1.52
	10	AhTE0294	6.608	0.0104897	1.52
	11	AhTE0162	5.914	0.0154245	1.45
	12	AhTE0590	6.337	0.0121899	1.33
	13	AhTE0486	4.986	0.0260685	1.22
	14	AhTE0359	4.901	0.0273635	1.09
	15	AhTE0893	4.561	0.033271	1.05
	16	AhTE0573	4.14	0.0424842	1.02
	17	AhTE0032	4.056	0.0446286	1.01
	18	AhTE0143	4.501	0.034443	0.98
	19	AhTE0025	4.099	0.0435265	0.93
	20	AhTE0163	4.454	0.0354051	0.81
Trait	SN	Marker	F(1,n-2)	pr(F)	PVE (%)
LW	1	AhTE0357	42.213	0	8.9
	2	AhTE0523	20.584	7.415e-06	4.57
	3	AhTE0303	14.773	0.000139577	3.17
	4	AhTE0517	13.859	0.000223236	3.12
	5	AhTE0254	13.426	0.000279107	3.03
	6	AhTE0010	11.45	0.000780273	2.59
	7	AhTE0437	10.713	0.00114987	2.51
	8	AhTE0483	10.608	0.00121503	2.41
	9	AhTE0332	10.115	0.00157725	2.36
	10	AhTE0661	9.455	0.00224054	2.27
	11	AhTE0893	9.518	0.00216641	2.17
	12	AhTE0599	8.912	0.00299429	2.15
	13	AhTE0540	9.067	0.00275575	2.07
	14	AhTE0573	9.072	0.00274871	2.06
	15	AhTE0222	8.413	0.00391578	1.91
	16	AhTE0486	9.356	0.00236134	1.9
	17	AhTE0590	7.475	0.00651597	1.85
	18	AhTE0162	8.161	0.00448809	1.77
	19	AhTE0913	7.708	0.00573913	1.73
	20	AhTE0369	7.417	0.00672507	1.73
	21	AhTE0005	6.385	0.0118638	1.73
	22	AhTE0074	7.43	0.00667734	1.64
	23	AhTE0359	6.284	0.0125536	1.4
	24	AhTE0584	5.58	0.0186082	1.34
	25	AhTE0233	5.909	0.0154747	1.26
	26	AhTE0317	5.452	0.0200055	1.25
	27	AhTE0101	5.161	0.0235971	1.19
	28	AhTE0563	4.817	0.0287129	1.15
	29	AhTE0163	6.56	0.0107723	1.11
	30	AhTE0295	4.461	0.0352452	1.05
	31	AhTE0641	4.532	0.033829	1.04
	32	AhTE0278	4.12	0.0429927	0.98
	33	AhTE0300	4.234	0.0402283	0.96
	34	AhTE0615	4.229	0.0403522	0.9
Trait	SN	MARKER	F(1,n-2)	pr(F)	PVE (%)
PROT	1	AhTE0003	43.63	0	9.17
	2	AhTE0074	32.609	2.1e-08	8.45
	3	AhTE0571	28.568	1.47e-07	6.41
	4	AhTE0107	28.995	1.2e-07	6.34
	5	AhTE0501	28.412	1.59e-07	6.06
	6	AhTE0549	25.439	6.75e-07	5.55
	7	AhTE0661	23.891	1.442e-06	5.43
	8	AhTE0218	24.291	1.184e-06	5.35
	9	AhTE0317	23.727	1.563e-06	5.23
	10	AhTE0391	21.67	4.321e-06	5.04
	11	AhTE0032	23.224	2.003e-06	5.01
	12	AhTE0001	22.559	2.781e-06	4.99
	13	AhTE0482	21.532	4.627e-06	4.77
	14	AhTE0486	23.119	2.11e-06	4.58
	15	AhTE0332	21.314	5.156e-06	4.5
	16	AhTE0163	22.532	2.819e-06	4.38
	17	AhTE0478	19.103	1.5549e-05	4.17
	18	AhTE0296	19.056	1.5921e-05	4.08
	19	AhTE0590	17.705	3.1424e-05	3.99
	20	AhTE0162	20.711	6.96e-06	3.9
	21	AhTE0524	17.399	3.667e-05	3.89
	22	AhTE0523	16.682	5.2713e-05	3.72
	23	AhTE0245	16.044	7.2904e-05	3.57
	24	AhTE0237	16	7.4555e-05	3.49
	25	AhTE0499	15.497	9.6345e-05	3.48
	26	AhTE0189	15.028	0.000122454	3.32
	27	AhTE0893	14.246	0.000182893	3.21
	28	AhTE0540	13.469	0.000273021	3.04
	29	AhTE0191	15.099	0.000118074	2.96
	30	AhTE0586	12.718	0.000402887	2.95
	31	AhTE0178	12.83	0.000380023	2.92
	32	AhTE0437	12.116	0.000550979	2.91
	33	AhTE0483	12.528	0.000444624	2.83
	34	AhTE0303	12.364	0.00048434	2.78
	35	AhTE0584	12.116	0.000550926	2.77
	36	AhTE0005	11.961	0.000597504	2.59
	37	AhTE0050	10.894	0.00104497	2.45
	38	AhTE0359	11.53	0.000748389	2.42
	39	AhTE0465	10.901	0.00104144	2.39
	40	AhTE0491	10.219	0.00149244	2.32
	41	AhTE0357	11.788	0.000653796	2.28
	42	AhTE0487	9.878	0.00178821	2.26
	43	AhTE0025	9.944	0.00172683	2.25
	44	AhTE0572	10.41	0.00134893	2.23
	45	AhTE0550	8.715	0.00332838	1.99
	46	AhTE0517	8.746	0.0032745	1.99
	47	AhTE0249	7.121	0.00790457	1.96
	48	AhTE0148	9.001	0.00285563	1.96
	49	AhTE0300	8.539	0.0036602	1.96
	50	AhTE0119	8.459	0.00382047	1.91
	51	AhTE0130	8.3	0.00416374	1.9
	52	AhTE0630	7.749	0.00560995	1.85
	53	AhTE0233	7.365	0.00691854	1.81
	54	AhTE0615	8.375	0.00399799	1.73
	55	AhTE0045	6.665	0.0101602	1.56
	56	AhTE0563	8.342	0.00406996	1.52
	57	AhTE0641	6.516	0.0110328	1.49
	58	AhTE0335	6.332	0.0122242	1.45
	59	AhTE0573	5.551	0.0189173	1.35
	60	AhTE0278	5.615	0.0182529	1.31
	61	AhTE0678	5.568	0.0187386	1.27
	62	AhTE0470	5.35	0.0211952	1.26
	63	AhTE0599	5.527	0.0191736	1.21
	64	AhTE0566	6.252	0.0127788	1.2
	65	AhTE0010	4.956	0.0265148	1.16
	66	AhTE0369	4.377	0.0370222	1.04
	67	AhTE0508	4.661	0.0314145	0.97
	68	AhTE0295	4.423	0.0360464	0.87
Trait	SN	MARKER	F(1,n-2)	pr(F)	PVE (%)
OIL	1	AhTE0261	26.56	3.9e-07	6.05
	2	AhTE0391	26.504	4.01e-07	5.73
	3	AhTE0191	25.583	6.29e-07	5.02
	4	AhTE0113	22.809	2.459e-06	5.02
	5	AhTE0416	22.604	2.721e-06	4.71
	6	AhTE0335	20.531	7.614e-06	4.51
	7	AhTE0050	19.479	1.2874e-05	4.4
	8	AhTE1016	19.718	1.1423e-05	4.38
	9	AhTE0189	20.165	9.137e-06	3.99
	10	AhTE0661	16.855	4.8296e-05	3.89
	11	AhTE0549	17.16	4.1382e-05	3.83
	12	AhTE0477	16.762	5.0632e-05	3.73
	13	AhTE0129	17.19	4.0752e-05	3.69
	14	AhTE0218	15.212	0.000111458	3.42
	15	AhTE0517	15.196	0.000112377	3.41
	16	AhTE0121	15.327	0.000105125	3.32
	17	AhTE0437	14.307	0.000177275	3.27
	18	AhTE0486	15.619	9.0526e-05	3
	19	AhTE0296	12.824	0.000381247	2.88
	20	AhTE0212	13.747	0.000236579	2.87
	21	AhTE0237	15.891	7.8837e-05	2.85
	22	AhTE0245	12.36	0.000485197	2.82
	23	AhTE0674	14.661	0.000147788	2.79
	24	AhTE0162	11.061	0.000957314	2.68
	25	AhTE0313	11.501	0.000759738	2.61
	26	AhTE0369	11.538	0.00074516	2.59
	27	AhTE0324	11.34	0.000826714	2.55
	28	AhTE0163	10.679	0.00117071	2.53
	29	AhTE0482	10.947	0.00101656	2.48
	30	AhTE0590	12.201	0.000527227	2.44
	31	AhTE0130	10.249	0.00146889	2.42
	32	AhTE0006	10.677	0.00117197	2.41
	33	AhTE0001	10.46	0.00131392	2.41
	34	AhTE0491	10.28	0.0014453	2.33
	35	AhTE0074	7.237	0.00741971	2.33
	36	AhTE0249	10.683	0.00116786	2.32
	37	AhTE0200	10.763	0.00111993	2.3
	38	AhTE0032	10.921	0.00103053	2.2
	39	AhTE0283	10.79	0.00110372	2.12
	40	AhTE0893	8.514	0.00370855	1.94
	41	AhTE0478	8.097	0.00464626	1.83
	42	AhTE0501	6.798	0.00944527	1.67
	43	AhTE0536	8.033	0.00481057	1.64
	44	AhTE0107	5.983	0.0148445	1.38
	45	AhTE0359	6.398	0.01178	1.37
	46	AhTE0487	5.299	0.0218185	1.22
	47	AhTE0573	5.051	0.0251217	1.21
	48	AhTE0003	4.188	0.0413066	0.98
	49	AhTE0294	3.948	0.0475637	0.86
	50	AhTE0563	4.99	0.0260044	0.77
	51	AhTE0913	4.572	0.0330535	0.65
	52	AhTE0055	4.528	0.0339108	0.65
Trait	SN	MARKER	F(1,n-2)	pr(F)	PVE (%)
ARA	1	AhTE0218	42.607	0	9.02
	2	AhTE0549	41.31	0	8.68
	3	AhTE0599	21.686	4.286e-06	4.67
	4	AhTE0189	22.402	3.006e-06	4.48
	5	AhTE0191	21.506	4.687e-06	4.32
	6	AhTE0416	18.902	1.7198e-05	4.31
	7	AhTE0107	18.55	2.0528e-05	4.16
	8	AhTE0457	17.016	4.4514e-05	4.08
	9	AhTE0233	18.495	2.1095e-05	4.02
	10	AhTE0303	17.569	3.3655e-05	3.94
	11	AhTE0032	17.444	3.5853e-05	3.75
	12	AhTE0237	19.307	1.4035e-05	3.71
	13	AhTE0482	15.94	7.6875e-05	3.58
	14	AhTE0335	15.659	8.8727e-05	3.45
	15	AhTE0913	17.636	3.2535e-05	3.35
	16	AhTE0050	14.078	0.000199415	3.22
	17	AhTE0523	14.286	0.000179194	3.2
	18	AhTE0074	12.68	0.000410826	3.13
	19	AhTE0001	13.8	0.000230112	3.11
	20	AhTE0357	16.476	5.8546e-05	3.06
	21	AhTE0129	9.274	0.0024677	3.02
	22	AhTE0661	13.4	0.000282975	3.02
	23	AhTE0590	12.807	0.000384661	2.98
	24	AhTE0300	12.067	0.000565334	2.74
	25	AhTE0121	10.589	0.00122727	2.6
	26	AhTE0437	10.552	0.00125184	2.49
	27	AhTE0261	13.865	0.000222561	2.48
	28	AhTE0055	13.278	0.000301371	2.33
	29	AhTE0045	9.617	0.00205434	2.21
	30	AhTE0501	9.491	0.00219706	2.14
	31	AhTE0586	9.389	0.00232087	2.13
	32	AhTE0678	9.351	0.00236755	2.12
	33	AhTE0025	9.124	0.00267258	2.08
	34	AhTE0101	8.965	0.00291077	2.04
	35	AhTE0003	8.837	0.0031169	2.01
	36	AhTE0162	10.66	0.00118223	1.94
	37	AhTE0163	10.644	0.00119209	1.84
	38	AhTE0465	7.983	0.00494176	1.78
	39	AhTE1016	7.599	0.0060872	1.74
	40	AhTE0222	7.013	0.00838931	1.62
	41	AhTE0571	7.19	0.00761521	1.61
	42	AhTE0470	6.548	0.0108395	1.59
	43	AhTE0433	6.038	0.014398	1.51
	44	AhTE0249	4.889	0.027559	1.49
	45	AhTE0641	6.367	0.0119845	1.46
	46	AhTE0498	7.066	0.00814734	1.45
	47	AhTE0143	6.891	0.00897082	1.43
	48	AhTE0486	6.56	0.0107715	1.39
	49	AhTE0113	6.096	0.0139377	1.38
	50	AhTE0278	6.012	0.0146067	1.37
	51	AhTE0130	5.955	0.0150815	1.36
	52	AhTE0373	5.71	0.0172977	1.32
	53	AhTE0005	4.52	0.0340756	1.23
	54	AhTE0369	5.033	0.0253721	1.16
	55	AhTE0200	6.336	0.0121918	1.12
	56	AhTE0381	4.783	0.0292863	1.1
	57	AhTE0359	5.535	0.0190852	1.06
	58	AhTE0328	4.3	0.0387035	1.04
	59	AhTE0584	4.894	0.027478	1.03
	60	AhTE0536	4.637	0.031838	0.98
	61	AhTE0313	4.213	0.0407317	0.97
	62	AhTE0893	3.964	0.0471167	0.91
	63	AhTE0167	5.798	0.0164689	0.87
	64	AhTE0674	5.054	0.0250772	0.69
	65	AhTE0615	3.979	0.0467064	0.67
Trait	SN	MARKER	F(1,n-2)	pr(F)	PVE (%)
BEH	1	AhTE0191	48.537	0	9.92
	2	AhTE0218	30.793	5e-08	6.68
	3	AhTE0416	29.807	8.1e-08	6.55
	4	AhTE0549	30.125	6.9e-08	6.54
	5	AhTE0237	31.193	4.1e-08	6.13
	6	AhTE0107	26.969	3.2e-07	5.88
	7	AhTE0335	27.058	3.06e-07	5.82
	8	AhTE0189	30.011	7.3e-08	5.8
	9	AhTE0074	22.975	2.264e-06	5.76
	10	AhTE0391	24.226	1.223e-06	5.33
	11	AhTE0599	23.817	1.495e-06	5.21
	12	AhTE0261	25.904	5.37e-07	5.13
	13	AhTE0303	22.233	3.269e-06	5.04
	14	AhTE0001	22.376	3.046e-06	4.97
	15	AhTE0050	22.147	3.411e-06	4.93
	16	AhTE0913	19.362	1.3656e-05	4
	17	AhTE0457	17.606	3.3026e-05	3.91
	18	AhTE0032	18.511	2.0934e-05	3.89
	19	AhTE0437	16.518	5.7308e-05	3.85
	20	AhTE0661	16.459	5.9029e-05	3.71
	21	AhTE0233	14.419	0.000167371	3.54
	22	AhTE0482	15.722	8.5921e-05	3.53
	23	AhTE0523	14.503	0.000160289	3.25
	24	AhTE0501	15.181	0.00011323	3.21
	25	AhTE0508	13.301	0.000297751	3.09
	26	AhTE0101	13.072	0.000335346	2.95
	27	AhTE0055	15.556	9.3504e-05	2.93
	28	AhTE0571	11.391	0.00080492	2.61
	29	AhTE0249	9.513	0.00217139	2.51
	30	AhTE0615	11.132	0.00092242	2.43
	31	AhTE0465	10.644	0.00119208	2.43
	32	AhTE0200	13.171	0.000318546	2.38
	33	AhTE0584	10.407	0.00135106	2.28
	34	AhTE0003	9.722	0.00194348	2.21
	35	AhTE0143	8.018	0.00484912	1.98
	36	AhTE0317	8.644	0.00345911	1.97
	37	AhTE0607	8.201	0.00439256	1.86
	38	AhTE0357	10.821	0.00108594	1.82
	39	AhTE0283	8.49	0.00375747	1.73
	40	AhTE0300	7.39	0.00682259	1.7
	41	AhTE0641	7.261	0.00732116	1.66
	42	AhTE0678	7.224	0.00747215	1.64
	43	AhTE0499	7.033	0.00829685	1.61
	44	AhTE0113	6.922	0.00881785	1.56
	45	AhTE0222	6.666	0.0101592	1.54
	46	AhTE0566	8.319	0.00412124	1.52
	47	AhTE0045	6.385	0.0118689	1.46
	48	AhTE0573	6.258	0.012733	1.37
	49	AhTE0005	5.066	0.0249014	1.35
	50	AhTE0590	4.617	0.0322196	1.33
	51	AhTE0586	5.409	0.0204925	1.26
	52	AhTE0278	5.667	0.0177191	1.26
	53	AhTE0486	6.843	0.00921023	1.22
	54	AhTE0167	6.162	0.0134325	1.18
	55	AhTE1016	4.779	0.029341	1.1
	56	AhTE0572	4.405	0.0364216	1.04
	57	AhTE0478	4.476	0.0349458	1.03
	58	AhTE0324	4.426	0.035971	1.03
	59	AhTE0381	4.4	0.0365319	1.01
	60	AhTE0470	4.031	0.0452856	0.97
	61	AhTE0162	4.179	0.0415347	0.67
	62	AhTE0163	4.123	0.0429257	0.63
Trait	SN	MARKER	F(1,n-2)	pr(F)	PVE (%)
ECO	1	AhTE0523	68.914	0	13.82
	2	AhTE0517	24.295	1.182e-06	5.35
	3	AhTE0164	14.414	0.000167805	3.24
	4	AhTE0167	15.517	9.539e-05	3.21
	5	AhTE0563	14.135	0.000193689	3.17
	6	AhTE0457	9.892	0.00177517	2.23
	7	AhTE0913	11.928	0.000607733	2.23
	8	AhTE0101	8.694	0.0033663	1.98
	9	AhTE0055	10.523	0.00127075	1.93
	10	AhTE0586	7.488	0.00646676	1.92
	11	AhTE0487	7.461	0.00656538	1.67
	12	AhTE0478	7.116	0.00792898	1.62
	13	AhTE0249	4.912	0.0271897	1.28
	14	AhTE0025	4.991	0.0259923	1.14
	15	AhTE0006	4.28	0.0391658	1
	16	AhTE0499	4.514	0.0341958	0.98
	17	AhTE0163	4.123	0.0429284	0.81
Trait	SN	MARKER	F(1,n-2)	pr(F)	PVE (%)
LIG	1	AhTE0523	65.808	0	13.26
	2	AhTE0517	33.566	1.3e-08	7.24
	3	AhTE0586	15.032	0.000122205	3.45
	4	AhTE0167	16.541	5.6649e-05	3.93
	5	AhTE0563	13.653	0.0002483	3.08
	6	AhTE0164	11.531	0.000747949	2.33
	7	AhTE0055	11.717	0.000678531	2.61
	8	AhTE0913	10.292	0.00143595	1.8
	9	AhTE0478	7.317	0.00710211	1.7
	10	AhTE0457	7.269	0.0072906	1.33
	11	AhTE0261	4.659	0.0314493	1.67
	12	AhTE0590	5.554	0.0188875	1.33
	13	AhTE0163	7.28	0.00724733	1.3
	14	AhTE0486	6.352	0.0120873	0.95
	15	AhTE0006	5.635	0.01804	1.3
	16	AhTE0357	5.972	0.0149394	1.36
	17	AhTE0477	5.538	0.019052	1.24
	18	AhTE0101	5.226	0.0227411	1.2
	19	AhTE0661	4.245	0.0399758	1.52
	20	AhTE0416	4.186	0.0413597	0.98
	21	AhTE0162	5.881	0.0157147	0.96
Trait	SN	MARKER	F(1,n-2)	pr(F)	PVE (%)
LIN	1	AhTE0391	66.937	0	13.35
	2	AhTE0523	43.611	0	9.18
	3	AhTE0303	30.275	6.5e-08	6.66
	4	AhTE0191	21.206	5.441e-06	5.17
	5	AhTE0913	23.95	1.401e-06	4.99
	6	AhTE0590	18.842	1.7726e-05	4.97
	7	AhTE0163	22.107	3.479e-06	4.06
	8	AhTE0437	17.491	3.4999e-05	4.01
	9	AhTE0508	16.648	5.364e-05	3.89
	10	AhTE0457	16.479	5.8446e-05	3.7
	11	AhTE0162	20.746	6.84e-06	3.63
	12	AhTE0893	15.583	9.2231e-05	3.5
	13	AhTE0107	15.4	0.000101241	3.47
	14	AhTE0607	15.576	9.2575e-05	3.46
	15	AhTE0010	15.219	0.000111066	3.46
	16	AhTE0101	15	0.00012422	3.37
	17	AhTE0573	14.204	0.000186922	3.08
	18	AhTE0359	12.179	0.00053313	2.91
	19	AhTE0641	12.471	0.00045803	2.82
	20	AhTE0283	14.098	0.000197398	2.65
	21	AhTE0572	12.401	0.000474946	2.63
	22	AhTE0254	11.348	0.000823446	2.57
	23	AhTE0055	14.098	0.000197393	2.47
	24	AhTE0305	10.637	0.00119667	2.4
	25	AhTE0164	10.345	0.00139602	2.35
	26	AhTE0317	10.24	0.00147634	2.33
	27	AhTE0335	9.184	0.00258883	2.25
	28	AhTE0586	10.843	0.00107346	2.16
	29	AhTE0517	9.479	0.00221113	2.16
	30	AhTE0167	10.114	0.00157825	2.1
	31	AhTE0050	9.089	0.00272449	2.07
	32	AhTE0599	8.831	0.00312759	1.93
	33	AhTE0661	8.303	0.00415516	1.88
	34	AhTE0552	8.016	0.00485465	1.86
	35	AhTE0218	8.137	0.00454541	1.86
	36	AhTE0032	8.627	0.00349013	1.85
	37	AhTE0416	8.16	0.00449103	1.8
	38	AhTE0549	7.465	0.00654873	1.78
	39	AhTE0483	7.735	0.00565305	1.77
	40	AhTE0674	7.611	0.00604928	1.76
	41	AhTE0249	7.479	0.00649911	1.6
	42	AhTE0389	7.286	0.00722494	1.58
	43	AhTE0357	8.104	0.00462892	1.44
	44	AhTE0324	6.097	0.0139291	1.4
	45	AhTE0189	6.358	0.0120458	1.33
	46	AhTE0571	5.458	0.0199427	1.32
	47	AhTE0113	5.945	0.0151658	1.32
	48	AhTE0001	5.213	0.0229089	1.22
	49	AhTE0005	4.149	0.0422624	1.2
	50	AhTE0222	4.917	0.0271145	1.14
	51	AhTE0482	4.932	0.0268794	1.14
	52	AhTE0556	4.653	0.0315605	1.07
	53	AhTE0200	4.137	0.0425571	1.02
	54	AhTE1016	4.301	0.0386797	0.99
	55	AhTE0237	5.185	0.0232797	0.98
	56	AhTE0465	3.994	0.0463041	0.98
	57	AhTE0121	4.374	0.0370866	0.98
	58	AhTE0045	4.153	0.0421803	0.94
	59	AhTE0332	3.979	0.0467146	0.92
	60	AhTE0300	3.995	0.0462641	0.92
	61	AhTE0129	4.792	0.0291252	0.89
	62	AhTE0261	4.154	0.0421446	0.87
Trait	SN	MARKER	F(1,n-2)	pr(F)	PVE (%)
OLE	1	AhTE0391	64.982	0	13.11
	2	AhTE0523	32.58	2.1e-08	7.02
	3	AhTE0191	28.722	1.37e-07	6.58
	4	AhTE0303	27.405	2.59e-07	6.05
	5	AhTE0913	26.722	3.61e-07	5.51
	6	AhTE0508	21.239	5.35e-06	4.89
	7	AhTE0437	19.326	1.3904e-05	4.42
	8	AhTE0107	18.619	1.9821e-05	4.17
	9	AhTE0457	18.35	2.2702e-05	4.02
	10	AhTE0590	14.539	0.000157391	3.94
	11	AhTE0055	19.645	1.1852e-05	3.68
	12	AhTE0607	15.096	0.000118277	3.36
	13	AhTE0163	17.584	3.339e-05	3.28
	14	AhTE0101	13.976	0.000210149	3.15
	15	AhTE0335	13.104	0.000329794	3.09
	16	AhTE0599	14.053	0.000202031	3.09
	17	AhTE0416	13.912	0.000217261	3.05
	18	AhTE0549	12.975	0.000352544	3
	19	AhTE0218	13.256	0.000304796	2.99
	20	AhTE0162	16.496	5.7931e-05	2.93
	21	AhTE0283	14.989	0.000124932	2.88
	22	AhTE0573	13.325	0.000294079	2.84
	23	AhTE0010	12.298	0.000501063	2.84
	24	AhTE0893	11.46	0.000776213	2.6
	25	AhTE0167	12.37	0.000482765	2.59
	26	AhTE0249	11.788	0.000653841	2.58
	27	AhTE0050	11.112	0.000932017	2.54
	28	AhTE0674	11.672	0.00069474	2.5
	29	AhTE0359	10.33	0.00140769	2.42
	30	AhTE0113	10.944	0.00101786	2.41
	31	AhTE0189	11.789	0.000653444	2.4
	32	AhTE0305	10.298	0.00143156	2.35
	33	AhTE0032	10.939	0.00102073	2.32
	34	AhTE0641	9.837	0.00182798	2.24
	35	AhTE0164	9.637	0.00203253	2.19
	36	AhTE0324	9.381	0.0023304	2.14
	37	AhTE0237	10.834	0.0010788	2.12
	38	AhTE0661	9.012	0.00283825	2.07
	39	AhTE0586	9.767	0.00189745	1.92
	40	AhTE0121	8.871	0.00306182	1.91
	41	AhTE0254	8.347	0.00405952	1.9
	42	AhTE0572	8.783	0.00321017	1.89
	43	AhTE0482	8.244	0.00429048	1.88
	44	AhTE0317	7.686	0.00580588	1.76
	45	AhTE0129	8.285	0.0041966	1.76
	46	AhTE0261	8.456	0.00382641	1.75
	47	AhTE0571	6.987	0.00850888	1.74
	48	AhTE0074	5.478	0.0197178	1.74
	49	AhTE0483	7.155	0.00776129	1.64
	50	AhTE0233	6.389	0.011838	1.63
	51	AhTE1016	6.924	0.00881016	1.58
	52	AhTE0465	6.367	0.0119827	1.57
	53	AhTE0001	6.744	0.00973005	1.57
	54	AhTE0552	6.808	0.00939366	1.56
	55	AhTE0006	6.819	0.0093337	1.55
	56	AhTE0357	7.972	0.00497153	1.43
	57	AhTE0222	6.125	0.0137113	1.42
	58	AhTE0200	6.177	0.013322	1.39
	59	AhTE0478	5.493	0.0195441	1.27
	60	AhTE0389	5.657	0.0178248	1.25
	61	AhTE0300	5.277	0.0220934	1.22
	62	AhTE0678	5.196	0.0231254	1.19
	63	AhTE0369	4.821	0.0286495	1.13
	64	AhTE0615	4.039	0.0450943	1.11
	65	AhTE0313	4.703	0.0306574	1.08
	66	AhTE0045	4.434	0.035815	1
	67	AhTE0517	4.272	0.0393477	0.98
	68	AhTE0212	5.258	0.0223295	0.95
Trait	SN	MARKER	F(1,n-2)	pr(F)	PVE (%)
PAL	1	AhTE0391	45.2	0	9.52
	2	AhTE0674	18.699	1.9047e-05	4.52
	3	AhTE0191	17.464	3.5477e-05	4.43
	4	AhTE0010	14.517	0.000159169	3.3
	5	AhTE0590	11.415	0.000794783	3.15
	6	AhTE0163	15.145	0.000115345	3.02
	7	AhTE0508	12.188	0.000530809	2.87
	8	AhTE0893	12.087	0.000559513	2.73
	9	AhTE0523	12.079	0.00056178	2.72
	10	AhTE0162	14.222	0.000185179	2.69
	11	AhTE0573	11.141	0.000918005	2.38
	12	AhTE0303	9.219	0.00254039	2.12
	13	AhTE0113	9.259	0.00248639	2.07
	14	AhTE0324	8.946	0.00294082	2.03
	15	AhTE0121	9.435	0.00226402	1.97
	16	AhTE0483	8.583	0.00357441	1.95
	17	AhTE0006	8.518	0.00370067	1.93
	18	AhTE0305	8.45	0.00384008	1.89
	19	AhTE0477	8.224	0.00433807	1.89
	20	AhTE0332	7.863	0.00527558	1.85
	21	AhTE0359	7.154	0.00776512	1.81
	22	AhTE0212	10.128	0.00156626	1.74
	23	AhTE0283	9.119	0.00267977	1.73
	24	AhTE0107	7.424	0.00669736	1.7
	25	AhTE0055	8.229	0.00432656	1.65
	26	AhTE0254	7.227	0.00745902	1.65
	27	AhTE0913	8.429	0.00388395	1.64
	28	AhTE0129	10.129	0.0015657	1.61
	29	AhTE0251	8.671	0.00340764	1.49
	30	AhTE0167	5.685	0.017541	1.45
	31	AhTE0478	6.231	0.0129277	1.45
	32	AhTE0437	5.875	0.0157718	1.39
	33	AhTE0335	5.547	0.0189559	1.33
	34	AhTE0416	6.17	0.0133704	1.32
	35	AhTE0607	5.753	0.0168848	1.3
	36	AhTE0571	4.691	0.0308702	1.29
	37	AhTE0572	6.08	0.0140576	1.27
	38	AhTE0641	5.42	0.0203711	1.24
	39	AhTE0200	4.054	0.0446986	1.14
	40	AhTE0457	4.712	0.0305012	1.09
	41	AhTE0369	4.582	0.0328704	1.07
	42	AhTE0249	6.021	0.0145304	1.03
	43	AhTE0101	4.373	0.0370948	1.01
	44	AhTE0536	4.509	0.0342807	1.01
	45	AhTE0313	4.071	0.0442556	0.94
	46	AhTE0237	4.17	0.0417567	0.91
	47	AhTE0317	3.876	0.0496281	0.89
	48	AhTE0586	4.755	0.0297546	0.84
Trait	SN	MARKER	F(1,n-2)	pr(F)	PVE (%)
STE	1	AhTE0300	28.935	1.23e-07	6.31
	2	AhTE0590	15.104	0.000117791	3.2
	3	AhTE0218	13.959	0.000212053	3.14
	4	AhTE0549	11.959	0.000597927	2.71
	5	AhTE0357	15.036	0.00012196	2.53
	6	AhTE0025	11.071	0.000951992	2.52
	7	AhTE0107	10.834	0.00107847	2.45
	8	AhTE0586	9.757	0.00190747	2.44
	9	AhTE0599	10.955	0.0010122	2.43
	10	AhTE0163	10.471	0.0013063	2.05
	11	AhTE0050	8.742	0.00328015	1.99
	12	AhTE0294	7.739	0.0056429	1.89
	13	AhTE0162	9.659	0.00200942	1.85
	14	AhTE0233	8.686	0.00338061	1.73
	15	AhTE0457	4.704	0.0306413	1.53
	16	AhTE0523	6.567	0.0107266	1.5
	17	AhTE0032	6.502	0.0111202	1.49
	18	AhTE0121	5.068	0.0248781	1.36
	19	AhTE0482	5.434	0.0202076	1.25
	20	AhTE0678	5.331	0.0214202	1.18
	21	AhTE0074	5.203	0.0230391	1.14
	22	AhTE0893	4.489	0.0346838	1.03
	23	AhTE0237	4.365	0.0372799	1
	24	AhTE0571	4.6	0.032526	0.95
	25	AhTE0191	4.254	0.0397666	0.94
	26	AhTE0295	4.308	0.0385187	0.9
	27	AhTE0055	4.891	0.0275203	0.8
	28	AhTE0913	4.329	0.0380662	0.56
Trait	SN	MARKER	F(1,n-2)	pr(F)	PVE (%)
O/L	1	AhTE0391	59.774	0	12.13
	2	AhTE0523	32.936	1.8e-08	7.1
	3	AhTE0303	28.243	1.72e-07	6.21
	4	AhTE0191	22.568	2.768e-06	5.42
	5	AhTE0913	23.248	1.979e-06	4.82
	6	AhTE0590	17.511	3.465e-05	4.56
	7	AhTE0437	18.267	2.367e-05	4.19
	8	AhTE0163	20.399	8.129e-06	3.86
	9	AhTE0107	16.156	6.887e-05	3.64
	10	AhTE0508	15.402	0.00010113	3.61
	11	AhTE0457	15.335	0.000104683	3.51
	12	AhTE0162	19.143	1.5237e-05	3.45
	13	AhTE0573	14.705	0.000144509	3.18
	14	AhTE0893	14.06	0.000201261	3.17
	15	AhTE0010	13.293	0.000299084	3.05
	16	AhTE0607	13.612	0.000253528	3.03
	17	AhTE0101	13.137	0.000324124	2.96
	18	AhTE0359	11.985	0.000589916	2.85
	19	AhTE0055	14.013	0.000206197	2.48
	20	AhTE0641	10.559	0.0012471	2.4
	21	AhTE0599	10.67	0.00117604	2.34
	22	AhTE0317	10.112	0.00157952	2.3
	23	AhTE0283	12.167	0.000536637	2.29
	24	AhTE0050	9.882	0.00178419	2.25
	25	AhTE0305	9.849	0.00181613	2.23
	26	AhTE0572	10.246	0.00147112	2.14
	27	AhTE0249	9.735	0.00192959	2.12
	28	AhTE0164	9.215	0.00254631	2.1
	29	AhTE0218	9.059	0.00276761	2.06
	30	AhTE0335	8.389	0.00396839	2.06
	31	AhTE0254	8.816	0.00315231	2.01
	32	AhTE0483	8.571	0.0035961	1.95
	33	AhTE0549	8.136	0.0045491	1.92
	34	AhTE0167	9.209	0.00255383	1.87
	35	AhTE0661	8.064	0.00472977	1.83
	36	AhTE0586	9.156	0.0026285	1.77
	37	AhTE0552	7.614	0.0060376	1.77
	38	AhTE0674	7.45	0.00660535	1.77
	39	AhTE0032	8.171	0.0044634	1.76
	40	AhTE0416	7.832	0.00536269	1.74
	41	AhTE0324	7.548	0.00626087	1.73
	42	AhTE0517	7.06	0.00817534	1.62
	43	AhTE0357	8.991	0.00287014	1.58
	44	AhTE0074	4.846	0.0282412	1.46
	45	AhTE0482	6.323	0.0122823	1.45
	46	AhTE0571	5.901	0.0155392	1.43
	47	AhTE0113	6.32	0.0123004	1.4
	48	AhTE0189	6.823	0.00931318	1.39
	49	AhTE0615	4.661	0.0314085	1.26
	50	AhTE0001	5.374	0.0209046	1.26
	51	AhTE0005	4.148	0.0422979	1.23
	52	AhTE0465	4.632	0.0319408	1.16
	53	AhTE0006	4.654	0.0315271	1.06
	54	AhTE0237	5.581	0.018596	1.04
	55	AhTE0389	4.655	0.0315164	1.01
	56	AhTE0261	4.717	0.0304125	0.99
	57	AhTE0121	4.549	0.0335066	0.98
	58	AhTE0222	4.034	0.0452141	0.94
	59	AhTE1016	3.984	0.0465642	0.92
	60	AhTE0332	3.89	0.0492034	0.89
	61	AhTE0129	4.731	0.0301713	0.88
Trait	SN	Marker	F(1,n-2)	pr(F)	PVE (%)
DORM	1	AhTE0523	18.14	0	4.04
	2	AhTE0599	14.17	0	3.27
	3	AhTE0433	11.9	0	2.62
	4	AhTE0324	11.56	0	2.6
	5	AhTE0006	10.48	0	2.36
	6	AhTE0549	8.71	0	1.96
	7	AhTE0232	8.62	0	1.93
	8	AhTE0373	7.58	0.01	1.74
	9	AhTE0218	7.31	0.01	1.67
	10	AhTE0501	5.76	0.02	1.3
	11	AhTE0032	5.63	0.02	1.26
	12	AhTE0517	5.17	0.02	1.19
	13	AhTE0245	5.05	0.03	1.18
	14	AhTE0278	5.01	0.03	1.15
	15	AhTE0572	3.91	0.05	1.14
	16	AhTE0249	4.56	0.03	1.13
	17	AhTE0212	4.54	0.03	1.12
	18	AhTE0508	4.64	0.03	1.04
	19	AhTE0332	4.34	0.04	1.03
	20	AhTE0524	4.46	0.04	1.03
	21	AhTE0566	4.74	0.03	1.02
Trait	SN	Marker	F(1,n-2)	pr(F)	PVE (%)
SCMR	1	AhTE0607	7.48	0.01	1.71
	2	AhTE0006	6.98	0.01	1.61
	3	AhTE0164	6.58	0.01	1.51
	4	AhTE0357	5.12	0.02	1.49
	5	AhTE0517	6.12	0.01	1.4
	6	AhTE0305	5.16	0.02	1.13
	7	AhTE0222	4.73	0.03	1.1
	8	AhTE0200	4.79	0.03	1.07
	9	AhTE0465	4.84	0.03	1.04
	10	AhTE0010	4.38	0.04	1.03
	11	AhTE0586	4.66	0.03	1.02
	12	AhTE0324	4.34	0.04	0.99
	13	AhTE0573	4.33	0.04	0.92
	14	AhTE0251	5.4	0.02	0.89
	15	AhTE0486	4.22	0.04	0.88
	16	AhTE0572	3.92	0.05	0.77
Trait	SN	Marker	F(1,n-2)	pr(F)	PVE (%)
BP	1	AhTE0357	198.694	0	32.27
	2	AhTE0552	16.17	6.8388e-05	3.65
	3	AhTE0478	13.8	0.000230166	3.01
	4	AhTE0332	13.216	0.000311138	2.95
	5	AhTE0465	13.219	0.000310722	2.89
	6	AhTE0661	12.335	0.000491563	2.87
	7	AhTE0563	11.284	0.000851498	2.52
	8	AhTE0163	10.347	0.00139469	2.48
	9	AhTE0162	9.958	0.00171381	2.41
	10	AhTE0483	10.633	0.00119898	2.41
	11	AhTE0200	10.647	0.00119047	2.2
	12	AhTE0003	8.96	0.0029185	2.02
	13	AhTE0486	10.822	0.00108559	1.99
	14	AhTE0317	7.797	0.00546538	1.78
	15	AhTE0590	8.313	0.00413446	1.7
	16	AhTE0457	5.712	0.0172749	1.6
	17	AhTE0305	7.641	0.00594964	1.58
	18	AhTE0074	8.045	0.00477861	1.58
	19	AhTE0006	6.237	0.0128801	1.45
	20	AhTE0893	6.289	0.0125189	1.44
	21	AhTE0005	5.096	0.0244779	1.29
	22	AhTE0517	5.411	0.0204752	1.24
	23	AhTE0573	5.996	0.0147387	1.18
	24	AhTE0584	4.803	0.0289438	1.08
	25	AhTE0470	4.479	0.0348809	1.06
	26	AhTE0499	4.286	0.0390166	1.06
	27	AhTE0498	6.302	0.0124252	1.03
	28	AhTE0607	4.12	0.0429927	1.01
	29	AhTE0477	4.444	0.0356099	1.01
	30	AhTE0191	3.944	0.0476665	0.92
	31	AhTE0913	5.857	0.0159305	0.91
	32	AhTE0571	4.045	0.0449329	0.9
	33	AhTE0359	4.044	0.0449436	0.9
	34	AhTE0222	3.874	0.0496823	0.9
	35	AhTE0389	4.456	0.0353489	0.85
	36	AhTE0055	4.295	0.0388293	0.64
Trait	SN	Marker	F(1,n-2)	pr(F)	PVE (%)
GH	1	AhTE0119	21.438	4.849e-06	4.75
	2	AhTE0278	15.17	0.000113893	3.4
	3	AhTE0540	13.995	0.00020813	3.15
	4	AhTE0470	13.802	0.000229918	3.07
	5	AhTE0550	12.323	0.000494553	2.79
	6	AhTE0630	11.074	0.000950914	2.47
	7	AhTE0305	10.135	0.00156068	2.31
	8	AhTE0615	6.137	0.0136189	2.02
	9	AhTE0501	8.048	0.00477188	1.82
	10	AhTE0607	7.216	0.00750727	1.7
	11	AhTE0148	7.094	0.00802254	1.7
	12	AhTE0465	6.937	0.0087477	1.6
	13	AhTE0045	5.461	0.0199009	1.29
	14	AhTE0317	5.387	0.0207502	1.24
	15	AhTE0508	5.055	0.0250562	1.16
	16	AhTE0357	4.427	0.0359479	1.1
	17	AhTE0025	4.502	0.0344229	1.04
	18	AhTE0055	4.381	0.0369198	1.01
	19	AhTE0523	4.283	0.0390985	0.98
	20	AhTE0249	5	0.0258545	0.96
Trait	SN	Marker	F(1,n-2)	pr(F)	PVE (%)
LC	1	AhTE0143	21.573	4.534e-06	4.57
	2	AhTE0261	17.942	2.7879e-05	4.39
	3	AhTE0599	17.995	2.7135e-05	4.19
	4	AhTE0678	14.191	0.000188203	3.19
	5	AhTE0335	14.804	0.000137386	3.03
	6	AhTE0501	12.688	0.000409138	2.74
	7	AhTE0416	11.505	0.000758391	2.61
	8	AhTE0130	10.623	0.00120591	2.51
	9	AhTE0025	10.476	0.00130307	2.38
	10	AhTE0237	8.403	0.00393754	1.75
	11	AhTE0615	10.344	0.00139731	1.73
	12	AhTE0573	5.623	0.018171	1.67
	13	AhTE1016	7.138	0.00783493	1.63
	14	AhTE0571	7.363	0.00692517	1.63
	15	AhTE0233	9.043	0.00279219	1.59
	16	AhTE0584	8.557	0.00362447	1.46
	17	AhTE0369	6.365	0.0119977	1.4
	18	AhTE0499	5.984	0.0148398	1.4
	19	AhTE0357	5.205	0.0230156	1.35
	20	AhTE0482	5.651	0.0178793	1.3
	21	AhTE0189	6.872	0.00906513	1.23
	22	AhTE0517	5.242	0.0225313	1.2
	23	AhTE0381	4.19	0.0412609	0.97
	24	AhTE0191	5.065	0.0249185	0.95
	25	AhTE0478	3.882	0.0494358	0.87
	26	AhTE0674	3.94	0.0477939	0.79
Trait	SN	Marker	F(1,n-2)	pr(F)	PVE (%)
LS	1	AhTE0357	52.175	0	10.04
	2	AhTE0254	17.967	2.7526e-05	4.01
	3	AhTE0563	14.879	0.000132156	3.12
	4	AhTE0641	13.564	0.0002599	3.06
	5	AhTE0303	10.971	0.00100386	2.45
	6	AhTE0478	9.884	0.00178242	2.2
	7	AhTE0572	9.144	0.00264481	2.14
	8	AhTE0369	9.377	0.00233485	2.14
	9	AhTE0233	7.643	0.00594339	2.02
	10	AhTE0584	7.877	0.0052343	1.9
	11	AhTE0599	7.983	0.00494197	1.9
	12	AhTE0005	7.38	0.00686	1.77
	13	AhTE0317	6.452	0.0114346	1.48
	14	AhTE0549	6.835	0.00925525	1.47
	15	AhTE0893	6.046	0.0143331	1.39
	16	AhTE0373	5.834	0.0161327	1.32
	17	AhTE0590	5.778	0.016654	1.3
	18	AhTE0630	5.769	0.0167381	1.3
	19	AhTE0006	5.609	0.0183112	1.27
	20	AhTE0491	5.411	0.0204796	1.24
	21	AhTE0294	4.115	0.0431154	1.21
	22	AhTE0163	5.006	0.0257703	1.19
	23	AhTE0465	5.145	0.023802	1.19
	24	AhTE0305	5.658	0.0178089	1.18
	25	AhTE0523	5.005	0.0257841	1.15
	26	AhTE0162	4.843	0.0282906	1.13
	27	AhTE0328	4.517	0.034129	1.09
	28	AhTE0218	4.683	0.0310094	1.08
	29	AhTE0615	5.044	0.0252114	1.08
	30	AhTE0517	4.527	0.0339381	1.04
	31	AhTE0296	4.474	0.0349869	1.03
	32	AhTE0498	3.943	0.0477121	0.99
	33	AhTE0245	4.03	0.0453205	0.96
Trait	SN	Marker	F(1,n-2)	pr(F)	PVE (%)
PC	1	AhTE0437	45.62	0	9.69
	2	AhTE0303	23.851	1.47e-06	5.22
	3	AhTE0552	23.376	1.858e-06	5.11
	4	AhTE0010	20.902	6.329e-06	4.68
	5	AhTE0573	19.914	1.0358e-05	4.35
	6	AhTE0486	20.667	7.115e-06	4.12
	7	AhTE0335	17.872	2.8872e-05	3.86
	8	AhTE0661	15.256	0.000108966	3.41
	9	AhTE0391	14.817	0.000136442	3.26
	10	AhTE0540	12.214	0.000523501	2.76
	11	AhTE0317	10.608	0.0012154	2.41
	12	AhTE0305	11.437	0.00078563	2.35
	13	AhTE0501	9.75	0.00191444	2.17
	14	AhTE0607	9.708	0.00195779	2.09
	15	AhTE0254	8.609	0.00352367	1.96
	16	AhTE0433	7.605	0.0060699	1.78
	17	AhTE0572	7.677	0.00583533	1.67
	18	AhTE0189	5.371	0.0209424	1.58
	19	AhTE0563	6.604	0.0105125	1.58
	20	AhTE0233	6.032	0.0144394	1.45
	21	AhTE0416	5.595	0.01845	1.34
	22	AhTE0003	5.566	0.0187553	1.27
	23	AhTE0332	5.23	0.0226915	1.26
	24	AhTE0517	5.259	0.0223107	1.21
	25	AhTE0373	5.189	0.0232144	1.14
	26	AhTE0630	4.744	0.0299386	1.08
	27	AhTE0483	4.578	0.0329413	1.06
	28	AhTE0164	4.38	0.0369419	1.01
	29	AhTE0508	4.282	0.0391108	1.01
	30	AhTE0191	4.186	0.0413572	0.99
	31	AhTE0641	4.259	0.0396415	0.98
	32	AhTE0212	5.043	0.025235	0.96
	33	AhTE0283	4.048	0.0448428	0.79
Trait	SN	Marker	F(1,n-2)	pr(F)	PVE (%)
PR	1	AhTE0317	30.593	5.5e-08	6.64
	2	AhTE0005	26.715	3.62e-07	5.67
	3	AhTE0113	24.162	1.262e-06	5.46
	4	AhTE1016	21.344	5.079e-06	4.73
	5	AhTE0540	17.311	3.8333e-05	3.87
	6	AhTE0517	13.867	0.000222362	3.12
	7	AhTE0129	11.618	0.000714795	2.99
	8	AhTE0498	9.303	0.00242885	2.74
	9	AhTE0523	11.948	0.000601619	2.7
	10	AhTE0148	10.63	0.00120146	2.51
	11	AhTE0300	10.39	0.00136355	2.35
	12	AhTE0278	10.241	0.00147528	2.31
	13	AhTE0189	8.241	0.00429843	2.28
	14	AhTE0121	9.888	0.00177932	2.25
	15	AhTE0200	8.608	0.00352522	2.2
	16	AhTE0335	9.42	0.00228186	2.1
	17	AhTE0416	9.392	0.00231615	2.07
	18	AhTE0212	8.569	0.00360032	2.04
	19	AhTE0254	8.684	0.00338496	1.98
	20	AhTE0313	8.516	0.00370567	1.94
	21	AhTE0674	11.126	0.000925303	1.81
	22	AhTE0536	6.936	0.00875353	1.8
	23	AhTE0237	6.567	0.0107261	1.72
	24	AhTE0571	6.165	0.0134109	1.53
	25	AhTE0295	6.634	0.0103366	1.48
	26	AhTE0391	6.495	0.0111656	1.33
	27	AhTE0550	5.593	0.0184806	1.29
	28	AhTE0641	5.612	0.0182757	1.29
	29	AhTE0191	4.682	0.0310332	1.13
	30	AhTE0369	4.227	0.0403992	1.01
	31	AhTE0615	5.283	0.0220116	0.99
	32	AhTE0584	3.957	0.0473078	0.68
Trait	SN	Marker	F(1,n-2)	pr(F)	PVE (%)
PB	1	AhTE0615	10.31	0.00142249	2.83
	2	AhTE0324	12.243	0.000515736	2.78
	3	AhTE0552	11.001	0.000987863	2.75
	4	AhTE0232	11.561	0.000736469	2.59
	5	AhTE0457	10.957	0.00101117	2.43
	6	AhTE0335	9.012	0.0028384	2.31
	7	AhTE0055	11.044	0.000965811	2.2
	8	AhTE0391	9.595	0.00207888	2.05
	9	AhTE0074	8.983	0.00288309	1.85
	10	AhTE0599	7.288	0.00721507	1.67
	11	AhTE0164	7.195	0.00759147	1.65
	12	AhTE0584	6.176	0.0133287	1.53
	13	AhTE0571	5.702	0.0173766	1.35
	14	AhTE0486	5.807	0.016383	1.34
	15	AhTE0381	5.803	0.0164141	1.33
	16	AhTE0572	4.903	0.0273266	1.32
	17	AhTE0550	5.438	0.0201692	1.25
	18	AhTE0113	5.206	0.0229969	1.2
	19	AhTE0101	4.845	0.0282614	1.11
	20	AhTE0913	7	0.00845098	1.08
	21	AhTE0573	5.055	0.0250554	1.06
	22	AhTE0045	4.624	0.0320923	1.06
	23	AhTE0283	4.971	0.0262856	1.05
	24	AhTE0233	3.953	0.0474295	0.99
	25	AhTE0641	3.985	0.04653	0.92
	26	AhTE0222	3.918	0.0484088	0.91
	27	AhTE0305	5.239	0.022565	0.87
	28	AhTE0148	4.032	0.0452806	0.84
	29	AhTE0167	4.287	0.0389955	0.74
Trait	SN	Marker	F(1,n-2)	pr(F)	PVE (%)
PS	1	AhTE0278	15.367	0.000103004	3.52
	2	AhTE0025	15.699	8.6917e-05	3.52
	3	AhTE0005	14.758	0.000140641	3.5
	4	AhTE0317	14.352	0.000173219	3.23
	5	AhTE0641	13.796	0.000230628	3.11
	6	AhTE0074	9.702	0.00196411	2.17
	7	AhTE0523	8.625	0.003494	1.96
	8	AhTE0590	7.383	0.00684835	1.95
	9	AhTE0391	8.304	0.00415366	1.83
	10	AhTE0572	7.595	0.00610036	1.62
	11	AhTE0661	7.082	0.0080795	1.59
	12	AhTE0303	7.072	0.00812106	1.59
	13	AhTE0501	6.156	0.0134794	1.38
	14	AhTE0032	5.805	0.0163992	1.31
	15	AhTE0470	5.524	0.0192049	1.29
	16	AhTE0556	5.3	0.0218069	1.22
	17	AhTE0313	4.971	0.026288	1.14
	18	AhTE0163	5.824	0.0162303	1.13
	19	AhTE0357	4.916	0.0271302	0.97
	20	AhTE0300	4.151	0.0422202	0.96
	21	AhTE0162	5.204	0.0230237	0.9
	22	AhTE0359	3.966	0.0470539	0.89
	23	AhTE0498	5.28	0.0220548	0.88
Trait	SN	Marker	F(1,n-2)	pr(F)	PVE (%)
SC	1	AhTE0107	41.559	0	8.94
	2	AhTE0523	31.755	3.2e-08	6.87
	3	AhTE0586	30.24	6.6e-08	6.76
	4	AhTE0437	26.643	3.75e-07	6
	5	AhTE0482	27.218	2.83e-07	5.95
	6	AhTE0303	25.665	6.04e-07	5.65
	7	AhTE0001	25.057	8.13e-07	5.56
	8	AhTE0189	26.055	4.99e-07	5.4
	9	AhTE0162	25.392	6.9e-07	4.95
	10	AhTE0237	24.431	1.105e-06	4.94
	11	AhTE0163	25.962	5.22e-07	4.84
	12	AhTE0335	20.59	7.392e-06	4.65
	13	AhTE0483	18.28	2.3511e-05	4.08
	14	AhTE0913	19.165	1.5073e-05	4
	15	AhTE0191	19.406	1.3358e-05	3.71
	16	AhTE0359	16.32	6.3368e-05	3.63
	17	AhTE0590	16.631	5.4102e-05	3.55
	18	AhTE0416	14.796	0.000137923	3.55
	19	AhTE0549	15.621	9.0468e-05	3.43
	20	AhTE0599	15.902	7.8396e-05	3.39
	21	AhTE0218	15.036	0.000121958	3.38
	22	AhTE0661	14.315	0.00017659	3.26
	23	AhTE0391	14.174	0.000189796	3.12
	24	AhTE0129	10.751	0.00112718	3.11
	25	AhTE0074	13.747	0.000236472	3.03
	26	AhTE0003	13.484	0.000270904	3.01
	27	AhTE0121	13.533	0.000264086	2.99
	28	AhTE0893	13.062	0.000337061	2.95
	29	AhTE0167	12.677	0.000411548	2.33
	30	AhTE0032	10.549	0.00125355	2.31
	31	AhTE0357	13.446	0.000276311	2.3
	32	AhTE0572	10.542	0.00125834	2.26
	33	AhTE0674	13.773	0.000233337	2.17
	34	AhTE0130	9.366	0.00234912	2.14
	35	AhTE0261	12.109	0.000553044	2.12
	36	AhTE0517	9.095	0.0027156	2.07
	37	AhTE0050	9.075	0.00274441	2.06
	38	AhTE0457	8.589	0.00356217	2.01
	39	AhTE0465	8.678	0.0033961	1.95
	40	AhTE0641	8.331	0.00409347	1.9
	41	AhTE0486	9.374	0.00233845	1.86
	42	AhTE0055	10.587	0.00122877	1.84
	43	AhTE0536	8.792	0.00319385	1.8
	44	AhTE0470	7.475	0.00651312	1.75
	45	AhTE0101	7.522	0.00635104	1.72
	46	AhTE0045	7.01	0.00840175	1.64
	47	AhTE0508	6.544	0.0108627	1.63
	48	AhTE0607	7.234	0.00743183	1.61
	49	AhTE0332	7.183	0.00764339	1.61
	50	AhTE0164	6.881	0.00901979	1.58
	51	AhTE0389	7.243	0.00739469	1.54
	52	AhTE0212	6.28	0.0125794	1.46
	53	AhTE0005	5.434	0.0202153	1.34
	54	AhTE0148	5.036	0.0253389	1.19
	55	AhTE0113	4.343	0.0377504	1.03
	56	AhTE0278	4.541	0.0336564	0.98
	57	AhTE0491	4.199	0.0410568	0.97
	58	AhTE1016	4.126	0.0428373	0.95
	59	AhTE0305	4.56	0.0332821	0.94
	60	AhTE0222	3.924	0.0482284	0.93
	61	AhTE0249	4.135	0.0426278	0.86
	62	AhTE0498	4.014	0.0457476	0.5
Trait	SN	Marker	F(1,n-2)	pr(F)	PVE (%)
SPP	1	AhTE0003	15.09	0.000118674	3.38
	2	AhTE0163	10.323	0.00141241	3.35
	3	AhTE0212	13.335	0.000292535	3.16
	4	AhTE0465	14.208	0.000186554	3.09
	5	AhTE0335	12.187	0.000531008	2.82
	6	AhTE0486	12.261	0.000510789	2.76
	7	AhTE0359	11.536	0.000746098	2.44
	8	AhTE0389	10.776	0.00111229	2.42
	9	AhTE0162	8.159	0.00449347	2.39
	10	AhTE0566	7.443	0.0066294	1.88
	11	AhTE0143	5.312	0.0216493	1.75
	12	AhTE0005	6.712	0.00990216	1.57
	13	AhTE0303	5.725	0.0171543	1.37
	14	AhTE0508	5.896	0.0155807	1.33
	15	AhTE0130	5.639	0.0180037	1.32
	16	AhTE0391	4.71	0.0305257	1.17
	17	AhTE0536	4.878	0.0277322	1.12
	18	AhTE0549	4.579	0.032935	1.09
	19	AhTE0661	4.597	0.0325873	1.09
	20	AhTE0278	4.2	0.0410312	1
	21	AhTE0164	4.363	0.0373166	1
	22	AhTE0590	6.877	0.0090414	0.93
	23	AhTE0893	3.87	0.0498013	0.89
	24	AhTE0328	3.912	0.0485885	0.89
Trait	SN	Marker	F(1,n-2)	pr(F)	PVE (%)
SS	1	AhTE0661	19.087	1.5675e-05	4.24
	2	AhTE0437	17.076	4.3183e-05	3.88
	3	AhTE0478	17.187	4.0827e-05	3.78
	4	AhTE0317	11.805	0.000647976	2.67
	5	AhTE0010	10.995	0.000990964	2.53
	6	AhTE0233	9.367	0.00234791	2.26
	7	AhTE0552	8.88	0.00304612	2.11
	8	AhTE0678	8.721	0.00331737	2.01
	9	AhTE0573	8.657	0.00343425	1.94
	10	AhTE0540	8.322	0.0041143	1.9
	11	AhTE0615	9.598	0.00207529	1.85
	12	AhTE0369	7.811	0.00542421	1.82
	13	AhTE0245	7.898	0.00517622	1.81
	14	AhTE0303	7.284	0.00723297	1.74
	15	AhTE0486	8.955	0.00292665	1.71
	16	AhTE0143	8.288	0.0041906	1.7
	17	AhTE0470	6.695	0.00999736	1.55
	18	AhTE0563	7.124	0.00789484	1.33
	19	AhTE0191	4.996	0.0259253	1.19
	20	AhTE0305	5.269	0.0221832	1.16
	21	AhTE0005	4.462	0.0352371	1.16
	22	AhTE0584	6.499	0.011142	1.15
	23	AhTE0296	5.081	0.0246986	1.15
	24	AhTE0501	5.433	0.0202224	1.07
	25	AhTE0641	4.472	0.0350251	1.03
	26	AhTE0148	4.485	0.0347572	1.03
LLS 70: Late leaf spot score at 70 days after sowing (DAS), LLS 80: Late leaf spot score at 80 DAS, LLS 90: Late leaf spot score at 90 DAS,R 70: Rust score at 70 DAS, R 80: Rust score at 80 DAS, R 90: Rust score at 90 DAS, NPPP: Number of pods per plant, PYPP: Pod yield per plant, SP: Shelling percentage, TW: Test weight, SMKW: Sound mature kernel weight, PL: Pod length, PW: Pod width, 50%F: Days…
