# Supplementary material for: Mapping of important taxonomic and productivity traits using genic and non-genic transposable element markers in peanut (Arachis hypogaea L.)
Source: PLoS One. 2017 Oct 17;12(10):e0186113. doi: 10.1371/journal.pone.0186113 (PMC5645101; doi:10.1371/journal.pone.0186113)
Supplement: S10 Table — (XLSX) [file pone.0186113.s010.xlsx]

## Sheet: Sheet1
S10 Table. Quantitative trait loci analysis for the disease resistance, productivity, agronomic, taxonomic and nutritional traits in rainy season-2014.
Trait	SN	QTL in the marker interval	Linkage Group	Marker interval (cM)	LOD	Additive effect	PVE (%)
LLS 70	1	AhTE0317-AhTE0540	A05 a	27.55-43.23	42.165	0.1104	2.1504
	2	AhTE0465-AhTE0486	A02	0-28.30	2.50597	-0.1509	1.9641
	3	AhTE0113-AhTE0536	B01 b	0-22.18	48.2997	-0.1155	1.3642
	4	AhTE0556-AhTE0143	B07	0-13.83	45.2682	-0.0362	0.7682
	5	AhTE0470-AhTE0278	A05 a	0-11.02	42.3757	-0.1163	0.6013
	6	AhTE0552-AhTE0305	B03	0-8.10	6.43865	-0.0371	0.3005
	7	AhTE0305-AhTE0573	B03	8.10-16.02	44.684	-0.0155	0.1422
	8	AhTE0573-AhTE0607	B03	16.02-24.14	0.138979	-0.0058	0.1083
	9	AhTE0218-AhTE0006	B08	8.04-34.69	36.3974	0.0095	0.0891
	10	AhTE1016-AhTE0674	B01 a	0-17.62	45.4528	0.0511	0.0525
	11	AhTE0010-AhTE0437	B09	49.53-66.54	0.199783	0.0149	0.0323
	12	AhTE0317-AhTE0540	A05 a	27.55-43.23	43.3746	0.047	0.0305
	13	AhTE0006-AhTE0369	B08	34.69-61.19	43.4289	-0.0103	0.0221
	14	AhTE0499-AhTE0571	A01 a	0-9.15	43.9392	0.0243	0.0131
	15	AhTE0470-AhTE0278	A05 a	0-11.02	44.7948	-0.0105	0.008
	16	AhTE0478-AhTE0563	A07	0-12.72	45.8263	0.0376	0.0036
Trait	SN	QTL in the marker interval	Linkage Group	Marker interval (cM)	LOD	Additive effect	PVE (%)
LLS 80	1	AhTE0465-AhTE0486	A02	0-28.30	3.2443	-0.2708	4.6742
	2	AhTE0113-AhTE0536	B01 b	0-22.18	32.0261	-0.1147	2.4801
	3	AhTE0359-AhTE0893	B09	0-7.72	6.77742	0.1319	1.692
	4	AhTE0486-AhTE0661	A02	28.30-35.38	13.8436	-0.1501	1.4579
	5	AhTE0113-AhTE0536	B01 b	0-22.18	28.962	-0.0957	1.3589
	6	AhTE0359-AhTE0893	B09	0-7.72	6.7557	0.1485	1.2004
	7	AhTE0003-AhTE0332	A10	0-67.66	8.54506	0.1449	1.0273
	8	AhTE0641-AhTE0254	B09	13.90-33.54	20.5407	0.0712	0.756
	9	AhTE0233-AhTE0678	A01 b	0-7.21	20.2085	0.1204	0.6532
	10	AhTE0200-AhTE0566	A03	107.48-119.68	4.53637	-1.5735	0.3867
	11	AhTE0025-AhTE0296	B02	0-54.14	30.2888	-0.0479	0.102
	12	AhTE0005-AhTE0148	A05 b	0-14.694	17.8893	-0.0018	0.0717
	13	AhTE0573-AhTE0607	B03	16.02-24.14	11.8741	-0.0106	0.0216
	14	AhTE0303-AhTE0101	B09	75.43-102.82	26.6884	-0.0414	0.0125
	15	AhTE0218-AhTE0006	B08	8.04-34.69	27.8306	-0.0023	0.0098
	16	AhTE0332-AhTE0524	A10	67.66-114.25	28.9251	0.0157	0.0093
	17	AhTE0032-AhTE0549	B08	0-6.09	7.92617	-0.0055	0.0062
	18	AhTE0001-AhTE0335	B04 a	21.61-50.67	28.1064	0.0529	0.0033
	19	AhTE0305-AhTE0573	B03	8.10-16.02	12.2866	-0.0288	0.0005
Trait	SN	QTL in the marker interval	Linkage Group	Marker interval (cM)	LOD	Additive effect	PVE (%)
LLS 90	1	AhTE0121-AhTE0313	B01 b	27.48-35.56	5.28556	-0.8874	9.4652
	2	AhTE0357-AhTE0050	A03	0-17.52	6.21064	0.5412	6.1055
	3	AhTE0465-AhTE0486	A02	0-28.30	3.0228	-0.2165	3.6269
	4	AhTE0113-AhTE0536	B01 b	0-22.18	57.6873	-0.167	2.411
	5	AhTE0486-AhTE0661	A02	28.30-35.38	45.3811	-0.0788	2.1715
	6	AhTE0218-AhTE0006	B08	8.04-34.69	49.9283	0.0897	1.3765
	7	AhTE0641-AhTE0254	B09	13.90-33.54	51.911	0.0678	1.1292
	8	AhTE0121-AhTE0313	B01 b	27.48-35.56	51.3876	-0.063	1.0737
	9	AhTE0113-AhTE0536	B01 b	0-22.18	49.7134	-0.0545	0.9069
	10	AhTE0050-AhTE0498	A03	17.52-60.65	32.4712	2.6992	0.6423
	11	AhTE0550-AhTE0630	A05 a	72.61-80.08	2.55157	0.1554	0.5007
	12	AhTE0278-AhTE0317	A05 a	11.02-27.55	49.177	0.0297	0.3109
	13	AhTE0641-AhTE0254	B09	13.90-33.54	40.8708	0.0533	0.2995
	14	AhTE0674-AhTE0129	B01 a	17.62-21.69	31.5309	0.1601	0.2873
	15	AhTE0218-AhTE0006	B08	8.04-34.69	55.6352	-0.0142	0.1912
	16	AhTE0590-AhTE0162	A09	72.62-74.84	27.62	-0.0081	0.1451
	17	AhTE0893-AhTE0381	B09	7.72-11.78	49.1031	-0.023	0.0896
	18	AhTE0278-AhTE0317	A05 a	11.02-27.55	50.3779	-0.0331	0.07
	19	AhTE0359-AhTE0893	B09	0-7.72	44.1281	0.0098	0.0593
	20	AhTE0010-AhTE0437	B09	49.53-66.54	41.7915	0.0378	0.0214
	21	AhTE0005-AhTE0148	A05 b	0-14.694	44.2063	-0.0259	0.0201
	22	AhTE0233-AhTE0678	A01 b	0-7.21	44.5907	0.0568	0.0123
	23	AhTE0332-AhTE0524	A10	67.66-114.25	54.9924	0.0249	0
Trait	SN	QTL in the marker interval	Linkage Group	Marker interval (cM)	LOD	Additive effect	PVE (%)
R 70	1	AhTE0486-AhTE0661	A02	28.30-35.38	4.60152	-0.1498	4.9142
	2	AhTE0121-AhTE0313	B01 b	27.48-35.56	4.88165	-0.1564	4.5515
	3	AhTE0478-AhTE0563	A07	0-12.72	2.74267	0.1195	2.3001
Trait	SN	QTL in the marker interval	Linkage Group	Marker interval (cM)	LOD	Additive effect	PVE (%)
R 80	1	AhTE0121-AhTE0313	B01 b	27.48-35.56	3.26601	-0.1857	3.3517
	2	AhTE0465-AhTE0486	A02	0-28.30	2.85559	-0.107	2.6922
	3	AhTE0359-AhTE0893	B09	0-7.72	3.05103	0.1187	1.537
	4	AhTE0218-AhTE0006	B08	8.04-34.69	4.4886	-0.0742	0.6682
	5	AhTE0303-AhTE0101	B09	75.43-102.82	3.557	-0.0004	0.0001
Trait	SN	QTL in the marker interval	Linkage Group	Marker interval (cM)	LOD	Additive effect	PVE (%)
R 90	1	AhTE0121-AhTE0313	B01 b	27.48-35.56	5.26384	-0.2077	5.2408
	2	AhTE0303-AhTE0101	B09	75.43-102.82	4.28665	0.2172	4.448
	3	AhTE0003-AhTE0332	A10	0-67.66	3.37242	0.1599	4.1808
	4	AhTE0006-AhTE0369	B08	34.69-61.19	5.22258	-0.0837	0.62
	5	AhTE0893-AhTE0381	B09	7.72-11.78	0.644951	-0.0543	0.5907
	6	AhTE0101-AhTE0222	B09	102.82-130.664	2.69272	0.0389	0.3351
Trait	SN	QTL in the marker interval	Linkage Group	Marker interval (cM)	LOD	Additive effect	PVE (%)
NPPP	1	AhTE0294-AhTE0477	A01 b	37.59-77.97	3.25081	1.573	6.9262
	2	AhTE0050-AhTE0498	A03	17.52-60.65	2.67101	-0.0864	2.6987
	3	AhTE0678-AhTE0294	A01 b	7.21-37.59	6.36482	0.8972	1.6522
	4	AhTE0478-AhTE0563	A07	0-12.72	5.56569	-0.1338	0.5563
	5	AhTE0025-AhTE0296	B02	0-54.14	6.86862	0.0263	0.4103
	6	AhTE0113-AhTE0536	B01 b	0-22.18	5.98046	-0.0192	0.3908
	7	AhTE0470-AhTE0278	A05 a	0-11.02	6.08035	-0.3859	0.2051
	8	AhTE0641-AhTE0254	B09	13.90-33.54	4.83388	-0.299	0.168
	9	AhTE0470-AhTE0278	A05 a	0-11.02	4.71444	-0.3912	0.1354
	10	AhTE0178-AhTE0487	B10	0-42.53	3.15309	-4.7321	0.1312
	11	AhTE0107-AhTE0001	B04 a	0-21.61	4.47123	0.039	0.1096
	12	AhTE0540-AhTE0550	A05 a	43.23-72.61	5.80673	-0.1515	0.0368
	13	AhTE0303-AhTE0101	B09	75.43-102.82	5.09446	-0.0485	0.0082
Trait	SN	QTL in the marker interval	Linkage Group	Marker interval (cM)	LOD	Additive effect	PVE (%)
PYPP	1	AhTE0465-AhTE0486	A02	0-28.30	4.18241	1.0781	6.3629
	2	AhTE0113-AhTE0536	B01 b	0-22.18	6.84908	-0.3123	1.0882
	3	AhTE0478-AhTE0563	A07	0-12.72	9.69164	0.564	0.8335
	4	AhTE0303-AhTE0101	B09	75.43-102.82	7.81759	0.1739	0.5914
	5	AhTE0641-AhTE0254	B09	13.90-33.54	5.42237	-0.2843	0.5473
	6	AhTE0305-AhTE0573	B03	8.10-16.02	3.05103	-0.1806	0.2824
	7	AhTE1016-AhTE0674	B01 a	0-17.62	3.34636	-0.157	0.2173
	8	AhTE0470-AhTE0278	A05 a	0-11.02	6.03475	-0.2111	0.1403
	9	AhTE0218-AhTE0006	B08	8.04-34.69	5.37459	-0.2757	0.117
	10	AhTE0470-AhTE0278	A05 a	0-11.02	4.43865	-0.1335	0.0333
	11	AhTE0540-AhTE0550	A05 a	43.23-72.61	6.54289	-0.0108	0.0243
	12	AhTE0678-AhTE0294	A01 b	7.21-37.59	5.18133	0.289	0.0127
	13	AhTE0025-AhTE0296	B02	0-54.14	3.17915	0.0359	0
Trait	SN	QTL in the marker interval	Linkage Group	Marker interval (cM)	LOD	Additive effect	PVE (%)
SP	1	AhTE0278-AhTE0317	A05 a	11.02-27.55	4.18893	-1.3761	4.8673
	2	AhTE0107-AhTE0001	B04 a	0-21.61	2.5798	-1.0061	2.8259
	3	AhTE0113-AhTE0536	B01 b	0-22.18	14.6167	0.3681	1.5222
	4	AhTE0113-AhTE0536	B01 b	0-22.18	23.0814	0.4279	1.1173
	5	AhTE0278-AhTE0317	A05 a	11.02-27.55	21.6743	-0.5445	0.9758
	6	AhTE0222-AhTE0130	B09	130.66-164.20	6.12595	-0.5233	0.8683
	7	AhTE0107-AhTE0001	B04 a	0-21.61	22.6232	-0.3497	0.7629
	8	AhTE0552-AhTE0305	B03	0-8.10	17.0793	-0.1835	0.3265
	9	AhTE0218-AhTE0006	B08	8.04-34.69	4.08903	-0.2662	0.2892
	10	AhTE0391-AhTE0572	A09	21.57-57.11	5.50923	15.2617	0.2396
	11	AhTE1016-AhTE0674	B01 a	0-17.62	22.797	-0.1277	0.1214
	12	AhTE0556-AhTE0143	B07	0-13.83	22.2801	0.2345	0.1003
	13	AhTE0478-AhTE0563	A07	0-12.72	19.4484	0.2101	0.0862
	14	AhTE0032-AhTE0549	B08	0-6.09	17.7459	-0.1571	0.0825
	15	AhTE0552-AhTE0305	B03	0-8.10	23.405	-0.1932	0.067
	16	AhTE0607-AhTE0389	B03	24.14-30.53	19.3442	-0.1546	0.0522
	17	AhTE0641-AhTE0254	B09	13.90-33.54	10.7123	0.1766	0.0464
	18	AhTE0303-AhTE0101	B09	75.43-102.82	8.61238	-0.3194	0.0386
	19	AhTE0359-AhTE0893	B09	0-7.72	15.7394	0.1522	0.0281
	20	AhTE0303-AhTE0101	B09	75.43-102.82	24.582	0.0802	0.0238
	21	AhTE0218-AhTE0006	B08	8.04-34.69	24.0803	0.2114	0.0071
	22	AhTE0893-AhTE0381	B09	7.72-11.78	23.342	-0.1432	0.0024
	23	AhTE0540-AhTE0550	A05 a	43.23-72.61	14.506	0.033	0.002
	24	AhTE0470-AhTE0278	A05 a	0-11.02	19.1726	-0.0949	0.0014
	25	AhTE0678-AhTE0294	A01 b	7.21-37.59	10.6645	-0.0318	0.0008
Trait	SN	QTL in the marker interval	Linkage Group	Marker interval (cM)	LOD	Additive effect	PVE (%)
TW	1	AhTE0025-AhTE0296	B02	0-54.14	8.20195	-2.2909	8.9367
	2	AhTE0498-AhTE0074	A03	60.65-61.94	6.21933	-0.8133	7.9728
	3	AhTE0457-AhTE0913	A09	131.21-139.70	5.038	-1.5321	5.3298
	4	AhTE0005-AhTE0148	A05 b	0-14.694	3.1835	-1.6886	3.1648
	5	AhTE0278-AhTE0317	A05 a	11.02-27.55	2.7253	1.3518	2.9566
	6	AhTE0470-AhTE0278	A05 a	0-11.02	2.80347	1.0177	1.6925
	7	AhTE0163-AhTE0586	A09	75.57-92.39	2.97286	-0.3913	0.99
	8	AhTE0218-AhTE0006	B08	8.04-34.69	3.61564	0.6987	0.8192
	9	AhTE0641-AhTE0254	B09	13.90-33.54	5.39848	0.5784	0.278
	10	AhTE0486-AhTE0661	A02	28.30-35.38	3.19435	-0.0321	0.2583
	11	AhTE0113-AhTE0536	B01 b	0-22.18	3.19653	0.0541	0.0821
	12	AhTE0107-AhTE0001	B04 a	0-21.61	3.05103	0.0508	0.0572
	13	AhTE0101-AhTE0222	B09	102.82-130.664	3.68513	0.4547	0.0119
	14	AhTE0332-AhTE0524	A10	67.66-114.25	6.70141	0.4761	0.0077
Trait	SN	QTL in the marker interval	Linkage Group	Marker interval (cM)	LOD	Additive effect	PVE (%)
SMKW	1	AhTE0303-AhTE0101	B09	75.43-102.82	11.9739	0.1616	0.5538
	2	AhTE0478-AhTE0563	A07	0-12.72	8.60152	0.2549	0.3278
	3	AhTE0540-AhTE0550	A05 a	43.23-72.61	14.2628	0.1818	0.2943
	4	AhTE0001-AhTE0335	B04 a	21.61-50.67	19.7003	0.2205	0.278
	5	AhTE0025-AhTE0296	B02	0-54.14	8.62975	-0.2567	0.2668
	6	AhTE0218-AhTE0006	B08	8.04-34.69	17.8067	0.0695	0.2311
	7	AhTE0470-AhTE0278	A05 a	0-11.02	9.83279	-0.0347	0.0904
	8	AhTE0556-AhTE0143	B07	0-13.83	9.07926	-0.1425	0.0733
	9	AhTE0032-AhTE0549	B08	0-6.09	7.15309	0.0345	0.0436
	10	AhTE0218-AhTE0006	B08	8.04-34.69	9.07492	-0.029	0.0369
	11	AhTE0391-AhTE0572	A09	21.57-57.11	3.68513	1.9748	0.0154
	12	AhTE0006-AhTE0369	B08	34.69-61.19	11.8502	0.0227	0.0115
	13	AhTE0278-AhTE0317	A05 a	11.02-27.55	13.0489	0.0989	0.0109
	14	AhTE0552-AhTE0305	B03	0-8.10	11.3681	0.0351	0.0109
	15	AhTE0113-AhTE0536	B01 b	0-22.18	14.6949	0.0539	0.0096
	16	AhTE0893-AhTE0381	B09	7.72-11.78	10.949	-0.0878	0.0063
	17	AhTE0552-AhTE0305	B03	0-8.10	14.8599	0.0177	0.0049
Trait	SN	QTL in the marker interval	Linkage Group	Marker interval (cM)	LOD	Additive effect	PVE (%)
PL	1	AhTE0278-AhTE0317	A05 a	11.02-27.55	6.68838	0.1124	7.6564
	2	AhTE0573-AhTE0607	B03	16.02-24.14	5.75027	0.0981	6.3145
	3	AhTE0305-AhTE0573	B03	8.10-16.02	5.22693	0.0896	5.6147
	4	AhTE0254-AhTE0010	B09	33.54-49.53	3.53746	0.0706	3.6661
	5	AhTE0025-AhTE0296	B02	0-54.14	3.46363	-0.0674	3.1888
	6	AhTE0678-AhTE0294	A01 b	7.21-37.59	3.56569	-0.0663	3.052
	7	AhTE0317-AhTE0540	A05 a	27.55-43.23	2.59935	0.0703	2.5568
	8	AhTE0303-AhTE0101	B09	75.43-102.82	2.99674	0.039	2.223
	9	AhTE0005-AhTE0148	A05 b	0-14.694	2.87079	-0.0995	2.0664
	10	AhTE0381-AhTE0641	B09	11.78-13.90	2.54289	0.0488	1.842
	11	AhTE0641-AhTE0254	B09	13.90-33.54	3.60043	0.0565	1.7748
	12	AhTE0478-AhTE0563	A07	0-12.72	2.89468	-0.0356	1.0851
	13	AhTE0615-AhTE0584	B07	24.38-27.49	2.61889	-0.0596	0.6267
Trait	SN	QTL in the marker interval	Linkage Group	Marker interval (cM)	LOD	Additive effect	PVE (%)
PW	1	AhTE0025-AhTE0296	B02	0-54.14	9.83496	-0.0432	9.3194
	2	AhTE0498-AhTE0074	A03	60.65-61.94	3.65255	-0.0023	3.7864
	3	AhTE0278-AhTE0317	A05 a	11.02-27.55	3.36808	0.0291	3.4724
	4	AhTE0278-AhTE0317	A05 a	11.02-27.55	3.40282	0.0133	1.2855
	5	AhTE0303-AhTE0101	B09	75.43-102.82	6.76439	0.0113	0.9803
	6	AhTE0218-AhTE0006	B08	8.04-34.69	3.17915	0.0125	0.8276
	7	AhTE0010-AhTE0437	B09	49.53-66.54	2.62324	-0.0113	0.7821
	8	AhTE1016-AhTE0674	B01 a	0-17.62	4.32139	-0.0143	0.7319
	9	AhTE0001-AhTE0335	B04 a	21.61-50.67	2.97937	0.0128	0.4878
	10	AhTE0050-AhTE0498	A03	17.52-60.65	2.94245	0.0022	0.3255
	11	AhTE0113-AhTE0536	B01 b	0-22.18	5.62432	0.0105	0.2992
	12	AhTE0486-AhTE0661	A02	28.30-35.38	4.92725	0.0063	0.0997
	13	AhTE0381-AhTE0641	B09	11.78-13.90	5.15744	0.0019	0.0491
	14	AhTE0332-AhTE0524	A10	67.66-114.25	7.10966	0.0084	0.0104
	15	AhTE0478-AhTE0563	A07	0-12.72	2.85559	0.0054	0.0055
Trait	SN	QTL in the marker interval	Linkage Group	Marker interval (cM)	LOD	Additive effect	PVE (%)
50%F	1	AhTE0357-AhTE0050	A03	0-17.52	13.7481	-0.7485	18.4603
	2	AhTE0003-AhTE0332	A10	0-67.66	7.57438	-0.3199	7.2686
	3	AhTE0465-AhTE0486	A02	0-28.30	5.924	0.2539	1.948
	4	AhTE0074-AhTE0200	A03	61.94-107.48	4.17807	-1.3189	1.6241
	5	AhTE0573-AhTE0607	B03	16.02-24.14	2.51466	0.2772	1.3411
	6	AhTE0478-AhTE0563	A07	0-12.72	2.87296	-0.1911	1.1666
	7	AhTE0005-AhTE0148	A05 b	0-14.694	2.72313	0.0841	0.0557
	8	AhTE0001-AhTE0335	B04 a	21.61-50.67	2.80999	-0.0369	0.0182
	9	AhTE0025-AhTE0296	B02	0-54.14	2.90771	0.0478	0.0047
Trait	SN	QTL in the marker interval	Linkage Group	Marker interval (cM)	LOD	Additive effect	PVE (%)
PH	1	AhTE0305-AhTE0573	B03	8.10-16.02	5.97177	0.7027	1.3775
	2	AhTE0167-AhTE0457	A09	120.29-131.21	3.09229	-0.0955	0.9897
	3	AhTE0486-AhTE0661	A02	28.30-35.38	6.94897	-0.2663	0.9369
	4	AhTE0470-AhTE0278	A05 a	0-11.02	4.26927	0.6748	0.9264
	5	AhTE0470-AhTE0278	A05 a	0-11.02	2.72964	0.5314	0.7887
	6	AhTE0317-AhTE0540	A05 a	27.55-43.23	2.70141	0.5547	0.5187
	7	AhTE0641-AhTE0254	B09	13.90-33.54	4	0.846	0.4566
	8	AhTE0303-AhTE0101	B09	75.43-102.82	5.72204	0.4519	0.4506
	9	AhTE0437-AhTE0303	B09	66.54-75.43	4.00652	0.7196	0.4289
	10	AhTE0573-AhTE0607	B03	16.02-24.14	2.54506	0.3571	0.3809
	11	AhTE0003-AhTE0332	A10	0-67.66	3.28773	0.0587	0.3639
	12	AhTE0107-AhTE0001	B04 a	0-21.61	5.87839	-0.051	0.3226
	13	AhTE0113-AhTE0536	B01 b	0-22.18	6.15201	-0.3856	0.1875
	14	AhTE0317-AhTE0540	A05 a	27.55-43.23	4.77307	-0.102	0.0981
	15	AhTE0540-AhTE0550	A05 a	43.23-72.61	10.4799	-0.1651	0.0253
	16	AhTE0556-AhTE0143	B07	0-13.83	4.66232	0.4309	0.0146
	17	AhTE0478-AhTE0563	A07	0-12.72	3.93485	0.4116	0.0082
	18	AhTE0107-AhTE0001	B04 a	0-21.61	3.17264	0.1671	0.0019
	19	AhTE0006-AhTE0369	B08	34.69-61.19	6.38654	0.0578	0.0008
Trait	SN	QTL in the marker interval	Linkage Group	Marker interval (cM)	LOD	Additive effect	PVE (%)
NPB	1	AhTE0178-AhTE0487	B10	0-42.53	5.34636	-1.4713	2.3647
	2	AhTE0003-AhTE0332	A10	0-67.66	4.24538	-1.1177	1.7044
	3	AhTE0478-AhTE0563	A07	0-12.72	6.49294	-0.1018	1.1267
	4	AhTE0357-AhTE0050	A03	0-17.52	11.5961	-0.1193	1.0416
	5	AhTE0305-AhTE0573	B03	8.10-16.02	10.6949	0.1116	0.8503
	6	AhTE0391-AhTE0572	A09	21.57-57.11	6.10858	-1.898	0.8036
	7	AhTE0101-AhTE0222	B09	102.82-130.664	15.5396	-0.0383	0.2429
	8	AhTE0498-AhTE0074	A03	60.65-61.94	3.60695	-0.6045	0.2394
	9	AhTE0074-AhTE0200	A03	61.94-107.48	4.92508	-0.0036	0.1498
	10	AhTE0218-AhTE0006	B08	8.04-34.69	13.6374	0.0518	0.1497
	11	AhTE0283-AhTE0391	A09	0-21.57	3.71553	-1.7134	0.1288
	12	AhTE0332-AhTE0524	A10	67.66-114.25	17.7351	0.0666	0.1079
	13	AhTE0032-AhTE0549	B08	0-6.09	12.3822	0.0115	0.1069
	14	AhTE0113-AhTE0536	B01 b	0-22.18	15.9414	0.0029	0.0617
	15	AhTE0113-AhTE0536	B01 b	0-22.18	10.1281	0.061	0.0458
	16	AhTE0641-AhTE0254	B09	13.90-33.54	15.2139	0.0418	0.0414
	17	AhTE0001-AhTE0335	B04 a	21.61-50.67	14.9207	0.0208	0.0382
	18	AhTE0359-AhTE0893	B09	0-7.72	7.05103	-0.034	0.0335
	19	AhTE0499-AhTE0571	A01 a	0-9.15	10.0043	0.0201	0.0037
Trait	SN	QTL in the marker interval	Linkage Group	Marker interval (cM)	LOD	Additive effect	PVE (%)
NSB	1	AhTE0357-AhTE0050	A03	0-17.52	18.5081	-2.8625	10.781
	2	AhTE0465-AhTE0486	A02	0-28.30	4.0456	0.1436	1.2754
	3	AhTE0003-AhTE0332	A10	0-67.66	14.6623	-2.3344	1.1338
	4	AhTE0332-AhTE0524	A10	67.66-114.25	10.8339	-0.0588	0.9549
	5	AhTE0332-AhTE0524	A10	67.66-114.25	5.09881	-1.7603	0.7863
	6	AhTE0003-AhTE0332	A10	0-67.66	8.79262	0.4273	0.6897
	7	AhTE0074-AhTE0200	A03	61.94-107.48	7.33551	-2.1685	0.6572
	8	AhTE0050-AhTE0498	A03	17.52-60.65	6.4734	-2.3117	0.6426
	9	AhTE0218-AhTE0006	B08	8.04-34.69	3.69815	0.1276	0.217
	10	AhTE0178-AhTE0487	B10	0-42.53	7.87622	-2.3776	0.1863
	11	AhTE0001-AhTE0335	B04 a	21.61-50.67	2.7709	0.1734	0.1103
	12	AhTE0641-AhTE0254	B09	13.90-33.54	3.10532	-0.2318	0.1086
	13	AhTE1016-AhTE0674	B01 a	0-17.62	2.92074	-0.0807	0.0971
	14	AhTE0025-AhTE0296	B02	0-54.14	11.1922	-0.1295	0.038
	15	AhTE0381-AhTE0641	B09	11.78-13.90	5.94571	-0.081	0.036
	16	AhTE0678-AhTE0294	A01 b	7.21-37.59	6.92508	0.2157	0.0349
	17	AhTE0584-AhTE0501	B07	27.49-54.68	4.80782	-2.1793	0.0118
	18	AhTE0006-AhTE0369	B08	34.69-61.19	3.80022	-0.0272	0.0089
	19	AhTE0025-AhTE0296	B02	0-54.14	12.0109	-0.098	0.0053
Trait	SN	QTL in the marker interval	Linkage Group	Marker interval (cM)	LOD	Additive effect	PVE (%)
LL	1	AhTE0586-AhTE0167	A09	92.39-120.29	2.78827	-0.1195	4.1194
	2	AhTE0359-AhTE0893	B09	0-7.72	3.35071	-0.1882	3.6084
	3	AhTE0003-AhTE0332	A10	0-67.66	5.59392	-0.1014	1.6795
	4	AhTE0303-AhTE0101	B09	75.43-102.82	3.99349	0.0785	1.0501
	5	AhTE0107-AhTE0001	B04 a	0-21.61	2.86645	0.0502	0.9625
	6	AhTE0641-AhTE0254	B09	13.90-33.54	3.39414	-0.0287	0.4106
	7	AhTE0218-AhTE0006	B08	8.04-34.69	4.10641	-0.0369	0.4086
	8	AhTE0540-AhTE0550	A05 a	43.23-72.61	4.17155	0.0549	0.3909
	9	AhTE0478-AhTE0563	A07	0-12.72	2.90337	0.0536	0.265
Trait	SN	QTL in the marker interval	Linkage Group	Marker interval (cM)	LOD	Additive effect	PVE (%)
LW	1	AhTE0572-AhTE0590	A09	57.11-72.62	4.64061	0.154	7.9226
	2	AhTE0586-AhTE0167	A09	92.39-120.29	3.76547	-0.1174	5.8319
	3	AhTE0357-AhTE0050	A03	0-17.52	3.39848	0.1488	2.8753
	4	AhTE0332-AhTE0524	A10	67.66-114.25	3.21173	-0.0758	0.2032
	5	AhTE0283-AhTE0391	A09	0-21.57	2.56895	0.2273	0.0358
Trait	SN	QTL in the marker interval	Linkage Group	Marker interval (cM)	LOD	Additive effect	PVE (%)
PROT	1	AhTE0003-AhTE0332	A10	0-67.66	9.53312	1.7562	25.358
	2	AhTE0332-AhTE0524	A10	67.66-114.25	5.73941	1.0918	8.9843
	3	AhTE0572-AhTE0590	A09	57.11-72.62	4.07383	0.559	5.6517
	4	AhTE0074-AhTE0200	A03	61.94-107.48	5.87405	0.0264	5.5208
	5	AhTE0163-AhTE0586	A09	75.57-92.39	3.9848	0.5615	4.1776
	6	AhTE0317-AhTE0540	A05 a	27.55-43.23	4.76656	-0.577	3.5963
	7	AhTE0549-AhTE0218	B08	6.09-8.04	4.0456	-0.4993	3.1082
	8	AhTE0359-AhTE0893	B09	0-7.72	3.00109	-0.4351	2.4376
	9	AhTE0540-AhTE0550	A05 a	43.23-72.61	3.18784	-0.0132	0.2806
	10	AhTE1016-AhTE0674	B01 a	0-17.62	3.49403	-0.2137	0.1797
Trait	SN	QTL in the marker interval	Linkage Group	Marker interval (cM)	LOD	Additive effect	PVE (%)
OIL	1	AhTE0391-AhTE0572	A09	21.57-57.11	9.12704	0.5315	10.3582
	2	AhTE1016-AhTE0674	B01 a	0-17.62	4.43214	0.3913	4.6279
	3	AhTE0050-AhTE0498	A03	17.52-60.65	7.03583	0.4504	4.4959
	4	AhTE0590-AhTE0162	A09	72.62-74.84	3.35288	0.3505	2.5092
	5	AhTE0498-AhTE0074	A03	60.65-61.94	3.481	-0.245	1.4375
	6	AhTE0163-AhTE0586	A09	75.57-92.39	3.39414	0.2619	0.1305
Trait	SN	QTL in the marker interval	Linkage Group	Marker interval (cM)	LOD	Additive effect	PVE (%)
ARA	1	AhTE0549-AhTE0218	B08	6.09-8.04	5.96308	-0.0347	4.7214
	2	AhTE0357-AhTE0050	A03	0-17.52	2.85559	0.0422	4.3818
	3	AhTE0391-AhTE0572	A09	21.57-57.11	3.94788	0.0359	2.9259
	4	AhTE0498-AhTE0074	A03	60.65-61.94	2.55375	0.0005	2.8978
	5	AhTE0303-AhTE0101	B09	75.43-102.82	3.67644	-0.0274	2.8859
	6	AhTE0470-AhTE0278	A05 a	0-11.02	2.5646	-0.0245	1.6102
Trait	SN	QTL in the marker interval	Linkage Group	Marker interval (cM)	LOD	Additive effect	PVE (%)
BEH	1	AhTE0074-AhTE0200	A03	61.94-107.48	4.50163	0.0548	7.1099
	2	AhTE0391-AhTE0572	A09	21.57-57.11	4.05646	0.0641	5.9825
	3	AhTE0457-AhTE0913	A09	131.21-139.70	5.30727	0.0738	5.4489
	4	AhTE0549-AhTE0218	B08	6.09-8.04	3.22258	-0.0463	2.6949
	5	AhTE0303-AhTE0101	B09	75.43-102.82	2.86645	-0.0465	2.4438
	6	AhTE0032-AhTE0549	B08	0-6.09	2.5494	-0.0313	1.1746
	7	AhTE0010-AhTE0437	B09	49.53-66.54	4.92943	-0.0157	1.1614
Trait	SN	QTL in the marker interval	Linkage Group	Marker interval (cM)	LOD	Additive effect	PVE (%)
ECO	1	AhTE0586-AhTE0167	A09	92.39-120.29	5.74376	-0.016	8.3718
	2	AhTE0003-AhTE0332	A10	0-67.66	4.02389	0.0109	5.0624
	3	AhTE0305-AhTE0573	B03	8.10-16.02	2.55375	-0.0022	0.0066
Trait	SN	QTL in the marker interval	Linkage Group	Marker interval (cM)	LOD	Additive effect	PVE (%)
LIG	1	AhTE0586-AhTE0167	A09	92.39-120.29	5.0076	-0.0165	7.2507
	2	AhTE0163-AhTE0586	A09	75.57-92.39	4.33659	-0.0113	4.6963
	3	AhTE0486-AhTE0661	A02	28.30-35.38	2.64061	0.0155	3.0272
	4	AhTE0305-AhTE0573	B03	8.10-16.02	2.67101	-0.0048	0.0768
Trait	SN	QTL in the marker interval	Linkage Group	Marker interval (cM)	LOD	Additive effect	PVE (%)
LIN	1	AhTE0391-AhTE0572	A09	21.57-57.11	11.3507	0.6309	15.5441
	2	AhTE0572-AhTE0590	A09	57.11-72.62	5.25516	0.1049	3.2235
	3	AhTE0913-AhTE0055	A09	139.70-148.97	2.83822	0.6641	2.5514
Trait	SN	QTL in the marker interval	Linkage Group	Marker interval (cM)	LOD	Additive effect	PVE (%)
OLE	1	AhTE0391-AhTE0572	A09	21.57-57.11	10.4126	-1.2225	12.433
	2	AhTE0913-AhTE0055	A09	139.70-148.97	5.30076	-1.0446	5.4562
	3	AhTE1016-AhTE0674	B01 a	0-17.62	2.85125	-0.7649	2.0294
	4	AhTE0478-AhTE0563	A07	0-12.72	2.89468	-0.4746	1.6791
Trait	SN	QTL in the marker interval	Linkage Group	Marker interval (cM)	LOD	Additive effect	PVE (%)
PAL	1	AhTE0391-AhTE0572	A09	21.57-57.11	9.81108	0.1578	14.8312
	2	AhTE0572-AhTE0590	A09	57.11-72.62	4.77742	0.0866	5.2989
	3	AhTE0590-AhTE0162	A09	72.62-74.84	4.7405	0.1263	4.606
	4	AhTE0003-AhTE0332	A10	0-67.66	3.92617	-0.0926	2.9713
	5	AhTE0893-AhTE0381	B09	7.72-11.78	3.35505	0.1225	2.9481
	6	AhTE0332-AhTE0524	A10	67.66-114.25	2.61889	0.0068	2.8114
	7	AhTE0167-AhTE0457	A09	120.29-131.21	2.90554	0.0259	1.6503
	8	AhTE0674-AhTE0129	B01 a	17.62-21.69	2.64278	0.0901	1.4976
	9	AhTE0278-AhTE0317	A05 a	11.02-27.55	2.60804	-0.0607	0.9018
	10	AhTE0478-AhTE0563	A07	0-12.72	2.72313	0.0197	0.6705
	11	AhTE0143-AhTE0615	B07	13.83-24.38	2.62106	-0.0853	0.6692
	12	AhTE0437-AhTE0303	B09	66.54-75.43	2.5798	-0.0378	0.0874
	13	AhTE0540-AhTE0550	A05 a	43.23-72.61	2.93594	0.011	0.0821
	14	AhTE0332-AhTE0524	A10	67.66-114.25	2.65798	-0.0027	0.0031
Trait	SN	QTL in the marker interval	Linkage Group	Marker interval (cM)	LOD	Additive effect	PVE (%)
STE	1	AhTE0572-AhTE0590	A09	57.11-72.62	7.39414	0.1215	12.1857
	2	AhTE0163-AhTE0586	A09	75.57-92.39	4.55375	0.0747	5.5442
	3	AhTE0357-AhTE0050	A03	0-17.52	3.08578	0.1111	4.2105
	4	AhTE0470-AhTE0278	A05 a	0-11.02	3.87405	-0.0721	2.4885
	5	AhTE0549-AhTE0218	B08	6.09-8.04	2.93594	-0.0519	1.992
	6	AhTE0391-AhTE0572	A09	21.57-57.11	2.59501	-0.0616	1.7473
	7	AhTE0303-AhTE0101	B09	75.43-102.82	4.15201	-0.0373	1.6847
	8	AhTE0586-AhTE0167	A09	92.39-120.29	3.87405	-0.0418	1.132
	9	AhTE0178-AhTE0487	B10	0-42.53	3.95874	-0.216	0.507
Trait	SN	QTL in the marker interval	Linkage Group	Marker interval (cM)	LOD	Additive effect	PVE (%)
O/L	1	AhTE0391-AhTE0572	A09	21.57-57.11	10.8122	-0.0162	14.9513
	2	AhTE0572-AhTE0590	A09	57.11-72.62	5.15527	0.0035	2.4149
	3	AhTE0457-AhTE0913	A09	131.21-139.70	2.75787	-0.0573	2.0521
	4	AhTE0678-AhTE0294	A01 b	7.21-37.59	3.99349	0.03	0.8538
	5	AhTE0478-AhTE0563	A07	0-12.72	4.64929	-0.0167	0.8513
	6	AhTE0540-AhTE0550	A05 a	43.23-72.61	5.41368	-0.0252	0.8032
	7	AhTE0005-AhTE0148	A05 b	0-14.694	3.06623	0.0401	0.4621
	8	AhTE0332-AhTE0524	A10	67.66-114.25	6.42128	-0.0018	0.2191
	9	AhTE0006-AhTE0369	B08	34.69-61.19	5.92617	0.0058	0.0305
	10	AhTE0381-AhTE0641	B09	11.78-13.90	2.99891	-0.0139	0.0239
	11	AhTE0641-AhTE0254	B09	13.90-33.54	2.7557	0.0121	0.0199
LLS 70: Late leaf spot score at 70 days after sowing (DAS), LLS 80: Late leaf spot score at 80 DAS, LLS 90: Late leaf spot score at 90 DAS,R 70: Rust score at 70 DAS, R 80: Rust score at 80 DAS, R 90: Rust score at 90 DAS, NPPP: Number of pods per plant, PYPP: Pod yield per plant, SP: Shelling percentage, TW: Test weight, SMKW: Sound mature kernel weight, PL: Pod length, PW: Pod width, 50%F: Days…
