# Supplementary material for: Mapping of important taxonomic and productivity traits using genic and non-genic transposable element markers in peanut (Arachis hypogaea L.)
Source: PLoS One. 2017 Oct 17;12(10):e0186113. doi: 10.1371/journal.pone.0186113 (PMC5645101; doi:10.1371/journal.pone.0186113)
Supplement: S11 Table — (XLSX) [file pone.0186113.s011.xlsx]

## Sheet: Sheet1
S11 Table. Quantitative trait loci analysis for the disease resistance, productivity, agronomic, taxonomic, nutritional and physiological traits in the mapping population in rainy season-2015.
Trait	SN	QTL in the marker interval	Linkage Group	Marker interval (cM)	LOD	Additive effect	PVE (%)
LLS 70	1	AhTE0465-AhTE0486	A02	0-28.30	2.7861	-0.2216	3.8765
	2	AhTE0486-AhTE0661	A02	28.30-35.38	3.71987	-0.1149	2.6612
	3	AhTE0373-AhTE0433	A04	0-4.59	2.80565	-0.059	0.7036
	4	AhTE0478-AhTE0563	A07	0-12.72	2.80999	0.0761	0.5429
	5	AhTE0540-AhTE0550	A05 a	43.23-72.61	10.0847	0.0676	0.355
	6	AhTE0437-AhTE0303	B09	66.54-75.43	3.53312	0.0459	0.339
	7	AhTE0317-AhTE0540	A05 a	27.55-43.23	5.13572	0.0401	0.3333
	8	AhTE0556-AhTE0143	B07	0-13.83	11.2182	0.0289	0.3256
	9	AhTE0549-AhTE0218	B08	6.09-8.04	2.71878	0.0586	0.29
	10	AhTE0470-AhTE0278	A05 a	0-11.02	3.30945	0.0004	0.2214
	11	AhTE0025-AhTE0296	B02	0-54.14	7.86102	0.0185	0.0994
	12	AhTE1016-AhTE0674	B01 a	0-17.62	4.09772	0.0154	0.09
	13	AhTE0222-AhTE0130	B09	130.66-164.20	5.00543	0.0462	0.06
	14	AhTE0678-AhTE0294	A01 b	7.21-37.59	7.03149	0.0749	0.0566
	15	AhTE0641-AhTE0254	B09	13.90-33.54	4.96417	0.0277	0.052
	16	AhTE0470-AhTE0278	A05 a	0-11.02	3.23779	-0.0399	0.0455
	17	AhTE0245-AhTE0491	B02	55.89-59.81	2.73399	0.0322	0.0453
	18	AhTE0025-AhTE0296	B02	0-54.14	6.40174	0.053	0.0104
Trait	SN	QTL in the marker interval	Linkage Group	Marker interval (cM)	LOD	Additive effect	PVE (%)
LLS 80	1	AhTE0465-AhTE0486	A02	0-28.30	3.77633	-0.4137	5.7122
	2	AhTE0010-AhTE0437	B09	49.53-66.54	2.80347	0.3465	3.944
	3	AhTE0167-AhTE0457	A09	120.29-131.21	3.86536	0.3311	3.5862
	4	AhTE0437-AhTE0303	B09	66.54-75.43	3.76547	0.1864	1.0791
	5	AhTE0373-AhTE0433	A04	0-4.59	2.8317	-0.0854	0.524
	6	AhTE0003-AhTE0332	A10	0-67.66	3.69381	0.2402	0.3278
	7	AhTE0332-AhTE0524	A10	67.66-114.25	2.88599	-0.0626	0.3229
Trait	SN	QTL in the marker interval	Linkage Group	Marker interval (cM)	LOD	Additive effect	PVE (%)
LLS 90	1	AhTE0121-AhTE0313	B01 b	27.48-35.56	2.52552	-0.6319	4.6743
	2	AhTE0465-AhTE0486	A02	0-28.30	2.96634	-0.2165	3.4217
	3	AhTE0457-AhTE0913	A09	131.21-139.70	4.09121	0.2087	2.3168
	4	AhTE0486-AhTE0661	A02	28.30-35.38	9.94354	-0.1433	1.4669
	5	AhTE0113-AhTE0536	B01 b	0-22.18	16.7362	-0.1474	1.089
	6	AhTE0893-AhTE0381	B09	7.72-11.78	11.0119	-0.1032	0.9824
	7	AhTE0218-AhTE0006	B08	8.04-34.69	9.81325	0.0918	0.9145
	8	AhTE0305-AhTE0573	B03	8.10-16.02	3.36808	0.0846	0.7909
	9	AhTE0233-AhTE0678	A01 b	0-7.21	6.02823	0.1127	0.7308
	10	AhTE0540-AhTE0550	A05 a	43.23-72.61	2.76656	0.1799	0.6576
	11	AhTE0278-AhTE0317	A05 a	11.02-27.55	14.7796	0.0453	0.6431
	12	AhTE0678-AhTE0294	A01 b	7.21-37.59	3.44843	0.0613	0.3223
	13	AhTE0586-AhTE0167	A09	92.39-120.29	2.54289	-0.1613	0.3001
	14	AhTE0278-AhTE0317	A05 a	11.02-27.55	15.4723	0.0228	0.1622
	15	AhTE0674-AhTE0129	B01 a	17.62-21.69	3.62215	-0.0949	0.1043
	16	AhTE0332-AhTE0524	A10	67.66-114.25	14.152	0.0693	0.0785
	17	AhTE0218-AhTE0006	B08	8.04-34.69	15.3746	-0.0394	0.0628
	18	AhTE0303-AhTE0101	B09	75.43-102.82	11.5505	0.0283	0.0618
	19	AhTE0005-AhTE0148	A05 b	0-14.694	8.13681	-0.0273	0.0137
Trait	SN	QTL in the marker interval	Linkage Group	Marker interval (cM)	LOD	Additive effect	PVE (%)
R 70	1	AhTE0499-AhTE0571	A01 a	0-9.15	2.65364	0.0909	2.5867
	2	AhTE0556-AhTE0143	B07	0-13.83	7.25299	-0.0707	1.5652
	3	AhTE0305-AhTE0573	B03	8.10-16.02	5.61346	0.0471	1.3308
	4	AhTE0218-AhTE0006	B08	8.04-34.69	7.557	-0.071	0.9685
	5	AhTE0478-AhTE0563	A07	0-12.72	4.48426	0.0582	0.6918
	6	AhTE0540-AhTE0550	A05 a	43.23-72.61	4.05646	-0.025	0.3108
	7	AhTE0641-AhTE0254	B09	13.90-33.54	3.57438	0.0181	0.1455
	8	AhTE0391-AhTE0572	A09	21.57-57.11	2.59501	-0.2771	0.047
	9	AhTE0893-AhTE0381	B09	7.72-11.78	2.16721	0.0048	0.0151
	10	AhTE0107-AhTE0001	B04 a	0-21.61	5.54832	0.0208	0.0023
Trait	SN	QTL in the marker interval	Linkage Group	Marker interval (cM)	LOD	Additive effect	PVE (%)
R 80	1	AhTE0050-AhTE0498	A03	17.52-60.65	3.0532	-0.076	0.0339
	2	AhTE0357-AhTE0050	A03	0-17.52	3.85233	-0.08	0.0002
Trait	SN	QTL in the marker interval	Linkage Group	Marker interval (cM)	LOD	Additive effect	PVE (%)
R 90	1	AhTE0457-AhTE0913	A09	131.21-139.70	4.68404	0.2805	4.264
	2	AhTE0010-AhTE0437	B09	49.53-66.54	3.70467	0.26	2.245
	3	AhTE0305-AhTE0573	B03	8.10-16.02	8.61455	0.1764	2.0864
	4	AhTE0218-AhTE0006	B08	8.04-34.69	9.33116	0.1165	1.8522
	5	AhTE0359-AhTE0893	B09	0-7.72	13.4745	0.2075	1.8495
	6	AhTE0032-AhTE0549	B08	0-6.09	7.20521	0.1192	1.8304
	7	AhTE0478-AhTE0563	A07	0-12.72	15.9522	0.082	1.7125
	8	AhTE0305-AhTE0573	B03	8.10-16.02	14.4886	0.0978	0.9745
	9	AhTE0113-AhTE0536	B01 b	0-22.18	5.79805	-0.0548	0.8254
	10	AhTE0678-AhTE0294	A01 b	7.21-37.59	4.24973	0.0446	0.6182
	11	AhTE0893-AhTE0381	B09	7.72-11.78	13.5461	-0.1021	0.5798
	12	AhTE0005-AhTE0148	A05 b	0-14.694	7.87839	0.0335	0.5484
	13	AhTE0218-AhTE0006	B08	8.04-34.69	14.2345	-0.0651	0.5418
	14	AhTE0573-AhTE0607	B03	16.02-24.14	13.5266	0.0836	0.4786
	15	AhTE0278-AhTE0317	A05 a	11.02-27.55	12.0195	-0.0158	0.4596
	16	AhTE0590-AhTE0162	A09	72.62-74.84	4.74484	-0.227	0.4068
	17	AhTE0674-AhTE0129	B01 a	17.62-21.69	4.62541	-0.0218	0.3805
	18	AhTE0107-AhTE0001	B04 a	0-21.61	5.58089	0.0223	0.3717
	19	AhTE0359-AhTE0893	B09	0-7.72	9.52877	0.0786	0.2431
	20	AhTE0163-AhTE0586	A09	75.57-92.39	3.59175	-0.18	0.2398
	21	AhTE0303-AhTE0101	B09	75.43-102.82	14.2215	0.069	0.1916
	22	AhTE0641-AhTE0254	B09	13.90-33.54	4.95765	-0.0191	0.1426
	23	AhTE0107-AhTE0001	B04 a	0-21.61	10.8686	0.0365	0.0501
	24	AhTE0006-AhTE0369	B08	34.69-61.19	4.21933	0.0117	0.0138
	25	AhTE0113-AhTE0536	B01 b	0-22.18	11.7524	0.0052	0.0046
	26	AhTE0278-AhTE0317	A05 a	11.02-27.55	10.2584	-0.0051	0.0029
	27	AhTE0357-AhTE0050	A03	0-17.52	6.99457	-0.0513	0
Trait	SN	QTL in the marker interval	Linkage Group	Marker interval (cM)	LOD	Additive effect	PVE (%)
NPPP	1	AhTE0357-AhTE0050	A03	0-17.52	5.58306	0.6731	6.7992
	2	AhTE0498-AhTE0074	A03	60.65-61.94	3.98263	-0.6871	1.4273
	3	AhTE0678-AhTE0294	A01 b	7.21-37.59	6.08035	0.5705	1.0771
	4	AhTE0573-AhTE0607	B03	16.02-24.14	3.08143	-0.4324	1.0608
	5	AhTE0332-AhTE0524	A10	67.66-114.25	2.54723	-1.3265	0.3013
	6	AhTE0218-AhTE0006	B08	8.04-34.69	5.56135	-0.1775	0.223
	7	AhTE0893-AhTE0381	B09	7.72-11.78	2.83822	0.0623	0.1437
	8	AhTE0303-AhTE0101	B09	75.43-102.82	2.6645	-0.1211	0.1311
	9	AhTE0113-AhTE0536	B01 b	0-22.18	5.36374	-0.0904	0.1151
	10	AhTE0025-AhTE0296	B02	0-54.14	3.41368	0.0798	0.0024
	11	AhTE0001-AhTE0335	B04 a	21.61-50.67	3.67644	-0.0335	0.002
Trait	SN	QTL in the marker interval	Linkage Group	Marker interval (cM)	LOD	Additive effect	PVE (%)
PYPP	1	AhTE0121-AhTE0313	B01 b	27.48-35.56	4.87079	-1.0703	5.0931
	2	AhTE0357-AhTE0050	A03	0-17.52	4.38871	0.6114	4.8528
	3	AhTE0254-AhTE0010	B09	33.54-49.53	4.79913	-0.9686	2.7822
	4	AhTE0113-AhTE0536	B01 b	0-22.18	4.88165	-0.7462	2.7371
	5	AhTE0233-AhTE0678	A01 b	0-7.21	2.75353	-0.8038	2.6804
	6	AhTE0025-AhTE0296	B02	0-54.14	3.10098	-0.9883	2.511
	7	AhTE0010-AhTE0437	B09	49.53-66.54	4.8165	-1.0131	2.2439
	8	AhTE0478-AhTE0563	A07	0-12.72	2.83388	0.5943	1.2176
	9	AhTE0303-AhTE0101	B09	75.43-102.82	4.11075	-0.4327	0.4441
Trait	SN	QTL in the marker interval	Linkage Group	Marker interval (cM)	LOD	Additive effect	PVE (%)
SP	1	AhTE0163-AhTE0586	A09		4.09772	-1.3082	5.6888
	2	AhTE0218-AhTE0006	B08	8.04-34.69	20.5125	-0.8272	2.4199
	3	AhTE0032-AhTE0549	B08	0-6.09	14.734	-0.6893	1.324
	4	AhTE0025-AhTE0296	B02	0-54.14	7.73724	0.8443	0.9224
	5	AhTE0010-AhTE0437	B09	49.53-66.54	17.5244	-0.0661	0.8013
	6	AhTE0283-AhTE0391	A09	0-21.57	7.30727	8.7965	0.7379
	7	AhTE0222-AhTE0130	B09	130.66-164.20	13.4484	0.2041	0.7258
	8	AhTE0381-AhTE0641	B09	11.78-13.90	15.1335	-0.4542	0.6265
	9	AhTE0391-AhTE0572	A09	21.57-57.11	11.0988	8.9723	0.6242
	10	AhTE0478-AhTE0563	A07	0-12.72	18.684	0.1484	0.3603
	11	AhTE0005-AhTE0148	A05 b	0-14.694	14.9946	0.0634	0.3162
	12	AhTE0121-AhTE0313	B01 b	27.48-35.56	18.747	-0.3877	0.3159
	13	AhTE0050-AhTE0498	A03	17.52-60.65	11.7459	0.2523	0.2207
	14	AhTE0540-AhTE0550	A05 a	43.23-72.61	17.2269	0.2461	0.2074
	15	AhTE0001-AhTE0335	B04 a	21.61-50.67	21.7698	-0.3167	0.161
	16	AhTE0278-AhTE0317	A05 a	11.02-27.55	18.278	-0.0941	0.1465
	17	AhTE0305-AhTE0573	B03	8.10-16.02	10.0195	-0.1023	0.1
	18	AhTE0025-AhTE0296	B02	0-54.14	16.2085	-0.2008	0.0895
	19	AhTE0303-AhTE0101	B09	75.43-102.82	23.2052	-0.0126	0.0826
	20	AhTE0556-AhTE0143	B07	0-13.83	18.7231	0.0071	0.0634
	21	AhTE0218-AhTE0006	B08	8.04-34.69	20.7362	-0.2798	0.0387
	22	AhTE0278-AhTE0317	A05 a	11.02-27.55	22.1498	-0.1127	0.0349
	23	AhTE0499-AhTE0571	A01 a	0-9.15	8.16721	-0.3529	0.0349
	24	AhTE0303-AhTE0101	B09	75.43-102.82	15.481	0.0137	0.0261
	25	AhTE0332-AhTE0524	A10	67.66-114.25	23.316	0.0408	0.0063
	26	AhTE0222-AhTE0130	B09	130.66-164.20	14.8317	-0.2945	0.0035
Trait	SN	QTL in the marker interval	Linkage Group	Marker interval (cM)	LOD	Additive effect	PVE (%)
TW	1	AhTE0025-AhTE0296	B02	0-54.14	10.5581	-3.9671	13.6099
	2	AhTE0498-AhTE0074	A03	60.65-61.94	3.72421	-2.0631	5.0317
	3	AhTE0005-AhTE0148	A05 b	0-14.694	3.65255	-2.1042	4.1028
	4	AhTE0163-AhTE0586	A09	75.57-92.39	2.80347	-1.5495	3.3373
	5	AhTE0572-AhTE0590	A09	57.11-72.62	2.90337	-1.2898	3.0523
Trait	SN	QTL in the marker interval	Linkage Group	Marker interval (cM)	LOD	Additive effect	PVE (%)
SMKW	1	AhTE0317-AhTE0540	A05 a	27.55-43.23	47.2248	-0.4502	2.2406
	2	AhTE0101-AhTE0222	B09	102.82-130.664	51.3572	0.2257	1.4237
	3	AhTE0470-AhTE0278	A05 a	0-11.02	51.4919	-0.09	0.7727
	4	AhTE0556-AhTE0143	B07	0-13.83	50.608	-0.1288	0.3402
	5	AhTE0113-AhTE0536	B01 b	0-22.18	52.9837	-0.0421	0.3255
	6	AhTE0359-AhTE0893	B09	0-7.72	44.2888	-0.1685	0.3056
	7	AhTE1016-AhTE0674	B01 a	0-17.62	51.6374	0.0968	0.1541
	8	AhTE0470-AhTE0278	A05 a	0-11.02	48.5364	-0.0198	0.1265
	9	AhTE0641-AhTE0254	B09	13.90-33.54	39.8545	-0.0679	0.0999
	10	AhTE0573-AhTE0607	B03	16.02-24.14	11.3985	0.0127	0.0847
	11	AhTE0359-AhTE0893	B09	0-7.72	44.9229	-0.2188	0.063
	12	AhTE0101-AhTE0222	B09	102.82-130.664	32.0586	0.0278	0.0275
	13	AhTE0305-AhTE0573	B03	8.10-16.02	14.0456	-0.1378	0.023
	14	AhTE0317-AhTE0540	A05 a	27.55-43.23	12.7275	-0.089	0.0013
	15	AhTE0641-AhTE0254	B09	13.90-33.54	52.8382	-0.0606	0.0006
	16	AhTE0001-AhTE0335	B04 a	21.61-50.67	49.8632	-0.0198	0.0005
Trait	SN	QTL in the marker interval	Linkage Group	Marker interval (cM)	LOD	Additive effect	PVE (%)
PL	1	AhTE0074-AhTE0200	A03	61.94-107.48	3.7025	-0.0952	5.8729
	2	AhTE0025-AhTE0296	B02	0-54.14	6.30619	-0.0938	5.6271
	3	AhTE0006-AhTE0369	B08	34.69-61.19	3.07492	0.0748	3.5465
	4	AhTE0641-AhTE0254	B09	13.90-33.54	6.50597	0.0781	3.4995
	5	AhTE0470-AhTE0278	A05 a	0-11.02	3.30945	0.0785	2.7411
	6	AhTE0573-AhTE0607	B03	16.02-24.14	2.72964	0.0626	2.1236
	7	AhTE0332-AhTE0524	A10	67.66-114.25	3.00543	-0.0141	0.8341
	8	AhTE0478-AhTE0563	A07	0-12.72	2.61889	-0.0176	0.6778
	9	AhTE0032-AhTE0549	B08	0-6.09	2.52769	0.0348	0.6733
	10	AhTE0615-AhTE0584	B07	24.38-27.49	3.05755	-0.1105	0.1087
Trait	SN	QTL in the marker interval	Linkage Group	Marker interval (cM)	LOD	Additive effect	PVE (%)
PW	1	AhTE0005-AhTE0148	A05 b	0-14.694	13.316	-0.065	15.8804
	2	AhTE0025-AhTE0296	B02	0-54.14	11.9891	-0.0578	11.5617
	3	AhTE0572-AhTE0590	A09	57.11-72.62	7.82193	-0.0465	10.9206
	4	AhTE0163-AhTE0586	A09	75.57-92.39	6.62758	-0.0372	6.3874
	5	AhTE0586-AhTE0167	A09	92.39-120.29	4.92074	-0.0341	6.2819
	6	AhTE0391-AhTE0572	A09	21.57-57.11	3.07492	-0.0352	5.1378
	7	AhTE0101-AhTE0222	B09	102.82-130.664	3.55049	0.0357	4.1416
	8	AhTE0498-AhTE0074	A03	60.65-61.94	3.15744	-0.0262	4.1072
	9	AhTE0222-AhTE0130	B09	130.66-164.20	3.36591	0.0365	2.8032
	10	AhTE0641-AhTE0254	B09	13.90-33.54	4.38219	0.0307	2.6507
	11	AhTE0359-AhTE0893	B09	0-7.72	4.11944	0.0294	2.3198
	12	AhTE0032-AhTE0549	B08	0-6.09	3.31813	0.0275	2.2344
	13	AhTE0218-AhTE0006	B08	8.04-34.69	3.12704	0.02	1.7569
	14	AhTE0478-AhTE0563	A07	0-12.72	2.83822	0.0112	0.0279
Trait	SN	QTL in the marker interval	Linkage Group	Marker interval (cM)	LOD	Additive effect	PVE (%)
50%F	1	AhTE0357-AhTE0050	A03	0-17.52	14.3279	-1.043	21.9628
	2	AhTE0540-AhTE0550	A05 a	43.23-72.61	4.519	-0.5522	4.8435
	3	AhTE0550-AhTE0630	A05 a	72.61-80.08	6.06949	-0.5812	4.7563
	4	AhTE0003-AhTE0332	A10	0-67.66	2.74701	-0.146	1.2117
	5	AhTE0074-AhTE0200	A03	61.94-107.48	3.39631	-0.283	0.0138
Trait	SN	QTL in the marker interval	Linkage Group	Marker interval (cM)	LOD	Additive effect	PVE (%)
PH	1	AhTE0641-AhTE0254	B09	13.90-33.54	4.18241	-1.4082	4.4212
	2	AhTE0254-AhTE0010	B09	33.54-49.53	3.53312	-1.3241	3.6934
	3	AhTE0641-AhTE0254	B09	13.90-33.54	3.25081	-0.9234	1.5785
	4	AhTE0556-AhTE0143	B07	0-13.83	3.30076	1.1661	0.4783
	5	AhTE0010-AhTE0437	B09	49.53-66.54	3.06406	-0.7206	0.3122
	6	AhTE0212-AhTE0251	B01 a	25.61-50.13	2.51683	1.8132	0.0153
	7	AhTE0550-AhTE0630	A05 a	72.61-80.08	2.69707	-0.5083	0.0046
Trait	SN	QTL in the marker interval	Linkage Group	Marker interval (cM)	LOD	Additive effect	PVE (%)
NPB	1	AhTE0357-AhTE0050	A03	0-17.52	22.7666	-1.7119	19.8624
	2	AhTE0003-AhTE0332	A10	0-67.66	15.1401	-1.8469	8.8494
	3	AhTE0332-AhTE0524	A10	67.66-114.25	9.55266	-1.5193	8.2516
	4	AhTE0332-AhTE0524	A10	67.66-114.25	7.88274	-0.0987	7.9701
	5	AhTE0003-AhTE0332	A10	0-67.66	7.9696	-0.0573	7.5504
	6	AhTE0332-AhTE0524	A10	67.66-114.25	8.38437	-1.1951	5.9318
	7	AhTE0074-AhTE0200	A03	61.94-107.48	5.06189	-1.6857	3.4178
	8	AhTE0465-AhTE0486	A02	0-28.30	3.15527	-0.066	3.2612
	9	AhTE0573-AhTE0607	B03	16.02-24.14	3.07057	0.3533	2.6761
	10	AhTE0305-AhTE0573	B03	8.10-16.02	2.63626	0.3047	2.106
	11	AhTE0572-AhTE0590	A09	57.11-72.62	2.8165	0.6173	1.2805
	12	AhTE0550-AhTE0630	A05 a	72.61-80.08	2.96851	-0.3312	1.0834
	13	AhTE0552-AhTE0305	B03	0-8.10	2.80999	0.1075	0.621
	14	AhTE0498-AhTE0074	A03	60.65-61.94	5.07492	-0.5816	0.5425
	15	AhTE0332-AhTE0524	A10	67.66-114.25	14.899	-0.0916	0.4985
	16	AhTE0303-AhTE0101	B09	75.43-102.82	10.6363	-0.1384	0.4744
	17	AhTE0470-AhTE0278	A05 a	0-11.02	3.02497	-0.123	0.1282
	18	AhTE0113-AhTE0536	B01 b	0-22.18	3.32899	-0.0444	0.0804
	19	AhTE0278-AhTE0317	A05 a	11.02-27.55	5.64169	-0.0447	0.0565
	20	AhTE0499-AhTE0571	A01 a	0-9.15	5.23127	-0.0226	0.0068
	21	AhTE0006-AhTE0369	B08	34.69-61.19	10.4777	-0.0377	0.0026
	22	AhTE0893-AhTE0381	B09	7.72-11.78	6.076	0.0341	0.0001
Trait	SN	QTL in the marker interval	Linkage Group	Marker interval (cM)	LOD	Additive effect	PVE (%)
NSB	1	AhTE0357-AhTE0050	A03	0-17.52	26.1737	-1.0002	28.4288
	2	AhTE0003-AhTE0332	A10	0-67.66	15.5505	-4.3834	3.342
	3	AhTE0332-AhTE0524	A10	67.66-114.25	10.873	-4.2265	2.8172
	4	AhTE0478-AhTE0563	A07	0-12.72	2.66667	-0.7516	2.5321
	5	AhTE0074-AhTE0200	A03	61.94-107.48	9.6569	-3.977	1.2458
	6	AhTE0486-AhTE0661	A02	28.30-35.38	9.28339	-0.2395	0.6581
	7	AhTE0381-AhTE0641	B09	11.78-13.90	12.4995	-0.3692	0.4376
	8	AhTE0317-AhTE0540	A05 a	27.55-43.23	10.4365	0.3703	0.3324
	9	AhTE0222-AhTE0130	B09	130.66-164.20	4.53203	-0.0177	0.2955
	10	AhTE0584-AhTE0501	B07	27.49-54.68	5.99566	-3.3031	0.2219
	11	AhTE0278-AhTE0317	A05 a	11.02-27.55	9.83062	-0.1988	0.1282
	12	AhTE0113-AhTE0536	B01 b	0-22.18	5.10532	-0.1197	0.0877
	13	AhTE0607-AhTE0389	B03	24.14-20.53	2.78827	0.1196	0.0869
	14	AhTE0167-AhTE0457	A09	120.29-131.21	4.95114	0.1796	0.0732
	15	AhTE0222-AhTE0130	B09	130.66-164.20	6.58415	-0.0102	0.0384
	16	AhTE0317-AhTE0540	A05 a	27.55-43.23	7.70901	0.0707	0.0368
	17	AhTE0050-AhTE0498	A03	17.52-60.65	4.7557	-3.4052	0.0013
	18	AhTE0678-AhTE0294	A01 b	7.21-37.59	6.3279	0.1458	0.0012
Trait	SN	QTL in the marker interval	Linkage Group	Marker interval (cM)	LOD	Additive effect	PVE (%)
LL	1	AhTE0465-AhTE0486	A02	0-28.30	3.63518	0.1358	5.8104
	2	AhTE0074-AhTE0200	A03	61.94-107.48	3.12052	0.0083	3.106
	3	AhTE0003-AhTE0332	A10	0-67.66	3.10966	-0.0815	2.6853
	4	AhTE0296-AhTE0245	B02	54.14-55.89	2.74701	-0.0091	0.1081
Trait	SN	QTL in the marker interval	Linkage Group	Marker interval (cM)	LOD	Additive effect	PVE (%)
LW	1	AhTE0357-AhTE0050	A03	0-17.52	7.86536	0.1437	9.0133
	2	AhTE0010-AhTE0437	B09	49.528-66.542	3.13789	-0.0847	3.1843
	3	AhTE0303-AhTE0101	B09	75.43-102.82	2.56026	-0.0538	2.4687
	4	AhTE0006-AhTE0369	B08	34.69-61.19	2.92291	-0.0081	0.1618
	5	AhTE0001-AhTE0335	B04 a	21.61-50.67	3.10098	0.007	0.135
	6	AhTE0332-AhTE0524	A10	67.66-114.25	3.37676	0.0126	0.079
	7	AhTE0283-AhTE0391	A09	0-21.57	2.50597	0.2044	0.0716
Trait	SN	QTL in the marker interval	Linkage Group	Marker interval (cM)	LOD	Additive effect	PVE (%)
PROT	1	AhTE0003-AhTE0332	A10	0-67.66	11.177	1.4305	26.4198
	2	AhTE0074-AhTE0200	A03	61.94-107.48	7.03149	0.2374	8.2107
	3	AhTE0032-AhTE0549	B08	0-6.09	6.82736	-0.575	5.2398
	4	AhTE0218-AhTE0006	B08	8.04-34.69	7.47666	-0.5081	4.8804
	5	AhTE0572-AhTE0590	A09	57.11-72.62	3.56569	0.4043	4.6099
	6	AhTE0478-AhTE0563	A07	0-12.72	5.49403	0.5011	4.3715
	7	AhTE0332-AhTE0524	A10	67.66-114.25	3.15092	0.7828	4.3036
	8	AhTE0163-AhTE0586	A09	75.57-92.39	3.45928	0.4347	3.6961
	9	AhTE0465-AhTE0486	A02	0-28.30	3.1835	0.3122	3.6046
	10	AhTE0025-AhTE0296	B02	0-54.14	2.77524	-0.4771	3.5274
	11	AhTE0586-AhTE0167	A09	92.39-120.29	2.63844	0.4185	3.1974
	12	AhTE0050-AhTE0498	A03	17.52-60.65	3.11835	0.5015	2.1449
	13	AhTE0540-AhTE0550	A05 a	43.23-72.61	3.59609	-0.2154	0.2338
Trait	SN	QTL in the marker interval	Linkage Group	Marker interval (cM)	LOD	Additive effect	PVE (%)
OIL	1	AhTE0391-AhTE0572	A09	21.57-57.11	6.12161	0.5231	6.7178
	2	AhTE1016-AhTE0674	B01 a	0-17.62	4.54723	0.4151	4.7246
	3	AhTE0050-AhTE0498	A03	17.52-60.65	5.36591	0.3497	2.8615
	4	AhTE0218-AhTE0006	B08	8.04-34.69	2.86645	-0.3065	1.8407
	5	AhTE0025-AhTE0296	B02	0-54.14	2.75136	-0.2215	1.0195
	6	AhTE0586-AhTE0167	A09	92.39-120.29	4.30185	0.174	0.831
	7	AhTE0498-AhTE0074	A03	60.65-61.94	3.38762	-0.3731	0.7314
	8	AhTE0001-AhTE0335	B04 a	21.61-50.67	2.63409	0.0829	0.3739
	9	AhTE0584-AhTE0501	B07	27.49-54.68	2.62541	-0.551	0
Trait	SN	QTL in the marker interval	Linkage Group	Marker interval (cM)	LOD	Additive effect	PVE (%)
ARA	1	AhTE0357-AhTE0050	A03	0-17.52	6.34962	0.0554	9.2377
	2	AhTE0294-AhTE0477	A01 b	37.59-77.97	2.97286	-0.0368	4.4213
	3	AhTE0549-AhTE0218	B08	6.09-8.04	5.6721	-0.032	4.3494
	4	AhTE0237-AhTE0191	A05 aI	12.06-22.54	3.00109	0.0474	3.2694
	5	AhTE0233-AhTE0678	A01 b	0-7.21	3.61998	0.031	3.2085
	6	AhTE0678-AhTE0294	A01 b	7.21-37.59	2.74484	0.0161	3.0386
	7	AhTE0025-AhTE0296	B02	0-54.14	3.10098	0.0246	2.6034
Trait	SN	QTL in the marker interval	Linkage Group	Marker interval (cM)	LOD	Additive effect	PVE (%)
BEH	1	AhTE0074-AhTE0200	A03	61.94-107.48	4.50163	0.1145	11.8108
	2	AhTE0357-AhTE0050	A03	0-17.52	3.43757	0.0739	5.3624
	3	AhTE0303-AhTE0101	B09	75.43-102.82	4.46037	-0.0752	5.0735
	4	AhTE0913-AhTE0055	A09	139.70-148.97	4.46471	0.0616	4.8262
	5	AhTE0391-AhTE0572	A09	21.57-57.11	3.06623	0.0636	4.8071
	6	AhTE0457-AhTE0913	A09	131.21-139.70	4.595	0.067	4.7684
	7	AhTE0218-AhTE0006	B08	8.04-34.69	4.34962	-0.0616	3.9959
	8	AhTE0101-AhTE0222	B09	102.82-130.664	2.8317	-0.0567	2.9084
	9	AhTE0050-AhTE0498	A03	17.52-60.65	2.95548	0.0468	2.5704
	10	AhTE0010-AhTE0437	B09	49.53-66.54	4.84256	-0.0326	2.4218
	11	AhTE0032-AhTE0549	B08	0-6.09	3.13355	-0.0389	1.9655
Trait	SN	QTL in the marker interval	Linkage Group	Marker interval (cM)	LOD	Additive effect	PVE (%)
ECO	1	AhTE0586-AhTE0167	A09	92.39-120.29	5.65255	-0.0161	8.3113
	2	AhTE0003-AhTE0332	A10	0-67.66	3.49186	0.0106	4.5891
	3	AhTE0305-AhTE0573	B03	8.10-16.02	2.68187	-0.0021	0.0048
Trait	SN	QTL in the marker interval	Linkage Group	Marker interval (cM)	LOD	Additive effect	PVE (%)
LIG	1	AhTE0586-AhTE0167	A09	92.39-120.29	5.66341	-0.0167	7.8453
	2	AhTE0163-AhTE0586	A09	75.57-92.39	4.65581	-0.0122	4.9821
	3	AhTE0167-AhTE0457	A09	120.29-131.21	3.97611	-0.0203	4.535
	4	AhTE0001-AhTE0335	B04 a	21.61-50.67	2.97286	-0.0018	0.1057
Trait	SN	QTL in the marker interval	Linkage Group	Marker interval (cM)	LOD	Additive effect	PVE (%)
LIN	1	AhTE0391-AhTE0572	A09	21.57-57.11	11.127	0.6196	14.755
	2	AhTE0572-AhTE0590	A09	57.11-72.62	5.0684	0.0897	3.0448
	3	AhTE0913-AhTE0055	A09	139.70-148.97	2.7253	0.6443	2.4545
Trait	SN	QTL in the marker interval	Linkage Group	Marker interval (cM)	LOD	Additive effect	PVE (%)
OLE	1	AhTE0391-AhTE0572	A09	21.57-57.11	11.5592	-1.3174	15.078
	2	AhTE0913-AhTE0055	A09	139.70-148.97	4.15418	-0.8906	4.2747
	3	AhTE1016-AhTE0674	B01 a	0-17.62	2.99457	-0.841	2.4065
	4	AhTE0478-AhTE0563	A07	0-12.72	2.60804	-0.4075	1.3012
	5	AhTE0572-AhTE0590	A09	57.11-72.62	2.72313	0.0493	1.1398
	6	AhTE0540-AhTE0550	A05 a	43.23-72.61	3.27253	-0.5354	1.0557
	7	AhTE0678-AhTE0294	A01 b	7.21-37.59	2.56895	0.4042	0.993
Trait	SN	QTL in the marker interval	Linkage Group	Marker interval (cM)	LOD	Additive effect	PVE (%)
PAL	1	AhTE0391-AhTE0572	A09	21.57-57.11	10.6949	0.1544	15.2968
	2	AhTE0674-AhTE0129	B01 a	17.62-21.69	5.16395	0.1166	3.3524
	3	AhTE0237-AhTE0191	A05 aI	12.06-22.54	3.15744	-0.0166	2.7848
	4	AhTE0893-AhTE0381	B09	7.72-11.78	5.37676	-0.0711	1.7865
	5	AhTE0478-AhTE0563	A07	0-12.72	4.92508	0.0436	1.1501
	6	AhTE0540-AhTE0550	A05 a	43.23-72.61	5.14006	0.0481	0.6121
	7	AhTE0006-AhTE0369	B08	34.69-61.19	5.66124	-0.0493	0.5337
	8	AhTE0317-AhTE0540	A05 a	27.55-43.23	2.79262	-0.0314	0.2383
	9	AhTE0573-AhTE0607	B03	16.02-24.14	2.58849	-0.0271	0.1911
	10	AhTE0305-AhTE0573	B03	8.10-16.02	5.67861	-0.0314	0.1791
	11	AhTE0556-AhTE0143	B07	0-13.83	4.16938	-0.0182	0.1576
	12	AhTE0332-AhTE0524	A10	67.66-114.25	4.26927	0.0155	0.0567
	13	AhTE0470-AhTE0278	A05 a	0-11.02	3.46145	-0.0206	0.045
	14	AhTE0641-AhTE0254	B09	13.90-33.54	4.03475	0.0074	0.0099
Trait	SN	QTL in the marker interval	Linkage Group	Marker interval (cM)	LOD	Additive effect	PVE (%)
STE	1	AhTE0357-AhTE0050	A03	0-17.52	4.13029	0.1247	5.7962
	2	AhTE0572-AhTE0590	A09	57.11-72.62	2.90337	0.0744	4.5891
	3	AhTE0678-AhTE0294	A01 b	7.21-37.59	2.95983	0.0628	4.3658
	4	AhTE0163-AhTE0586	A09	75.57-92.39	2.96634	0.0461	3.2535
	5	AhTE0233-AhTE0678	A01 b	0-7.21	2.72313	0.0719	3.0047
	6	AhTE0025-AhTE0296	B02	0-54.14	2.79696	0.0643	2.8765
	7	AhTE0549-AhTE0218	B08	6.09-8.04	3.25733	-0.0526	2.2708
	8	AhTE0437-AhTE0303	B09	66.54-75.43	2.7101	-0.0181	0.3316
Trait	SN	QTL in the marker interval	Linkage Group	Marker interval (cM)	LOD	Additive effect	PVE (%)
O/L	1	AhTE0391-AhTE0572	A09	21.57-57.11	10.9989	-0.017	15.175
	2	AhTE0572-AhTE0590	A09	57.11-72.62	5.23561	0.0026	2.4874
	3	AhTE0457-AhTE0913	A09	131.21-139.70	2.78393	-0.0602	2.2633
	4	AhTE0478-AhTE0563	A07	0-12.72	4.70141	-0.0172	0.8513
	5	AhTE0678-AhTE0294	A01 b	7.21-37.59	4.16938	0.032	0.8378
	6	AhTE0540-AhTE0550	A05 a	43.23-72.61	5.44191	-0.0248	0.7487
	7	AhTE0005-AhTE0148	A05 b	0-14.694	3.06406	0.0397	0.5016
	8	AhTE0332-AhTE0524	A10	67.66-114.25	6.58198	-0.0019	0.2284
	9	AhTE0278-AhTE0317	A05 a	11.02-27.55	2.51031	-0.0014	0.0362
	10	AhTE0006-AhTE0369	B08	34.69-61.19	6.01954	0.0056	0.0266
	11	AhTE0641-AhTE0254	B09	13.90-33.54	2.81216	0.013	0.0232
	12	AhTE0101-AhTE0222	B09	102.82-130.664	3.09012	-0.0136	0.0204
Trait	SN	QTL in the marker interval	Linkage Group	Marker interval (cM)	LOD	Additive effect	PVE (%)
SCMR	1	AhTE0251–AhTE0249	B01 a	50.13-60.97	3.17	-4.23	2.33
	2	AhTE0607–AhTE0389	B03	24.14-30.53	123.59	0.92	1.4
	3	AhTE0305–AhTE0573	B03	8.10-16.02	127.7	0.72	1.07
	4	AhTE0470–AhTE0278	A05 a	0.00-11.02	124.49	-0.78	0.93
	5	AhTE0113–AhTE0536	B01 b	0.00-22.18	3.02–127.29	-0.24–-0.11	0.04–0.50
	6	AhTE0001–AhTE0335	B04 a	12.61-50.67	123.01	-0.06	0.22
	7	AhTE0641–AhTE0254	B09	13.90-33.54	127.63	0.18	0.2
	8	AhTE0101–AhTE0222	B09	102.82-130.66	126.47	-0.04	0.18
	9	AhTE0540–AhTE0550	A05 a	43.23-72.61	120.91	0.2	0.12
	10	AhTE0050–AhTE0498	A03	17.52-60.65	3.94	-0.74	0.1
	11	AhTE1016–AhTE0674	B01 a	0.00-17.62	127.9	-0.48	0
Trait	SN	QTL in the marker interval	Linkage Group	Marker interval (cM)	LOD	Additive effect	PVE (%)
DORM	1	AhTE0006-AhTE0369	B08	34.69-61.19	21.2269	-0.2477	3.7445
	2	AhTE0218-AhTE0006	B08	8.04-34.69	4.13681	-0.4199	3.4441
	3	AhTE0218-AhTE0006	B08	8.04-34.69	11.5613	-0.1799	1.8259
	4	AhTE0025-AhTE0296	B02	0-54.14	27.8958	-0.116	1.6995
	5	AhTE0584-AhTE0501	B07	27.49-54.68	8.56243	-1.898	1.2769
	6	AhTE0294-AhTE0477	A01 b	37.59-77.97	9.91531	-2.0408	0.9561
	7	AhTE0107-AhTE0001	B04 a	0-21.61	14.797	0.0485	0.8936
	8	AhTE0552-AhTE0305	B03	0-8.10	7.56569	-0.0996	0.8737
	9	AhTE0486-AhTE0661	A02	28.30-35.38	8.3279	0.2755	0.8622
	10	AhTE0001-AhTE0335	B04 a	21.61-50.67	19.7959	-0.2324	0.6546
	11	AhTE0006-AhTE0369	B08	34.69-61.19	16.0847	-0.0662	0.6521
	12	AhTE0357-AhTE0050	A03	0-17.52	17.8914	0.0707	0.6391
	13	AhTE0003-AhTE0332	A10	0-67.66	18.4821	-1.8118	0.6246
	14	AhTE0050-AhTE0498	A03	17.52-60.65	24.7535	0.0321	0.616
	15	AhTE0278-AhTE0317	A05 a	11.02-27.55	12.9403	-0.1498	0.5929
	16	AhTE0003-AhTE0332	A10	0-67.66	15.6026	0.0777	0.539
	17	AhTE0121-AhTE0313	B01 b	27.48-35.56	4.51466	-0.1492	0.513
	18	AhTE0254-AhTE0010	B09	33.54-49.53	12.1477	-0.1263	0.5105
	19	AhTE0465-AhTE0486	A02	0-28.30	13.9609	0.228	0.4305
	20	AhTE0025-AhTE0296	B02	0-54.14	26.4821	-0.0578	0.4048
	21	AhTE0893-AhTE0381	B09	7.72-11.78	6.37568	-0.1081	0.3936
	22	AhTE0107-AhTE0001	B04 a	0-21.61	18.4712	-0.0197	0.2946
	23	AhTE0641-AhTE0254	B09	13.90-33.54	4.30836	-0.0756	0.2527
	24	AhTE0222-AhTE0130	B09	130.66-164.20	23.3029	0.0038	0.1868
	25	AhTE0499-AhTE0571	A01 a	0-9.15	4.91422	-0.0539	0.1453
	26	AhTE0317-AhTE0540	A05 a	27.55-43.23	8.52769	-0.0497	0.1388
	27	AhTE0317-AhTE0540	A05 a	27.55-43.23	8.59718	-0.0759	0.1277
	28	AhTE0540-AhTE0550	A05 a	43.23-72.61	20.3692	0	0.095
	29	AhTE0001-AhTE0335	B04 a	21.61-50.67	20.8404	-0.0613	0.091
	30	AhTE0101-AhTE0222	B09	102.82-130.664	18.5016	-0.0144	0.0742
	31	AhTE0278-AhTE0317	A05 a	11.02-27.55	12.1281	-0.0924	0.0562
	32	AhTE0552-AhTE0305	B03	0-8.10	8.26059	-0.0649	0.0211
	33	AhTE0457-AhTE0913	A09	131.21-139.70	10.1585	0.0226	0.0168
	34	AhTE0222-AhTE0130	B09	130.66-164.20	21.3073	0.0043	0
LLS 70: Late leaf spot score at 70 days after sowing (DAS), LLS 80: Late leaf spot score at 80 DAS, LLS 90: Late leaf spot score at 90 DAS,R 70: Rust score at 70 DAS, R 80: Rust score at 80 DAS, R 90: Rust score at 90 DAS, NPPP: Number of pods per plant, PYPP: Pod yield per plant, SP: Shelling percentage, TW: Test weight, SMKW: Sound mature kernel weight, PL: Pod length, PW: Pod width, 50%F: Days…
